# Supplementary material for: An Innovative Sequence-to-Structure-Based Approach to Drug Resistance Interpretation and Prediction: The Use of Molecular Interaction Fields to Detect HIV-1 Protease Binding-Site Dissimilarities
Source: Front Chem. 2020 Apr 29;8:243. doi: 10.3389/fchem.2020.00243 (PMC7202381; doi:10.3389/fchem.2020.00243)
Supplement: Supplementary file 2 [file Data_Sheet_1.xlsx]

## Sheet: 500S+500R
NAME	MUT	TIME	min	sec	TOTAL_S	TOTAL_T	sec/MUT	X_m (s)		X_m/mut (s)
109157.fasta	3	0m39.000s	0	39.000	39	39 sec	13	77.3599	1 min 17 sec	7.53063	8 sec
109390_I62I_K70K.fasta	4	0m43.081s	0	43.081	43.081	43 sec	10.7703
109390_I62I_K70R.fasta	5	0m46.872s	0	46.872	46.872	47 sec	9.3744
109390_I62V_K70K.fasta	5	0m46.821s	0	46.821	46.821	47 sec	9.3642
109390_I62V_K70R.fasta	6	0m49.795s	0	49.795	49.795	50 sec	8.29917
109392_T12K_R41K_N37A.fasta	4	0m45.886s	0	45.886	45.886	46 sec	11.4715
109392_T12K_R41K_N37C.fasta	4	0m46.789s	0	46.789	46.789	47 sec	11.6973
109392_T12K_R41K_N37D.fasta	4	0m45.376s	0	45.376	45.376	45 sec	11.344
109392_T12K_R41K_N37E.fasta	4	0m45.749s	0	45.749	45.749	46 sec	11.4373
109392_T12K_R41K_N37F.fasta	4	0m44.722s	0	44.722	44.722	45 sec	11.1805
109392_T12K_R41K_N37G.fasta	4	0m45.370s	0	45.370	45.37	45 sec	11.3425
109392_T12K_R41K_N37H.fasta	4	0m46.645s	0	46.645	46.645	47 sec	11.6613
109392_T12K_R41K_N37I.fasta	4	0m45.238s	0	45.238	45.238	45 sec	11.3095
109392_T12K_R41K_N37K.fasta	4	0m45.412s	0	45.412	45.412	45 sec	11.353
109392_T12K_R41K_N37L.fasta	4	0m45.792s	0	45.792	45.792	46 sec	11.448
109392_T12K_R41K_N37M.fasta	4	0m45.534s	0	45.534	45.534	46 sec	11.3835
109392_T12K_R41K_N37N.fasta	3	0m42.538s	0	42.538	42.538	43 sec	14.1793
109392_T12K_R41K_N37P.fasta	4	0m45.215s	0	45.215	45.215	45 sec	11.3038
109392_T12K_R41K_N37Q.fasta	4	0m44.616s	0	44.616	44.616	45 sec	11.154
109392_T12K_R41K_N37R.fasta	4	0m44.924s	0	44.924	44.924	45 sec	11.231
109392_T12K_R41K_N37S.fasta	4	0m45.144s	0	45.144	45.144	45 sec	11.286
109392_T12K_R41K_N37T.fasta	4	0m44.762s	0	44.762	44.762	45 sec	11.1905
109392_T12K_R41K_N37V.fasta	4	0m45.819s	0	45.819	45.819	46 sec	11.4548
109392_T12K_R41K_N37W.fasta	4	0m45.685s	0	45.685	45.685	46 sec	11.4213
109392_T12K_R41K_N37Y.fasta	4	0m46.777s	0	46.777	46.777	47 sec	11.6943
109392_T12K_R41R_N37A.fasta	3	0m41.034s	0	41.034	41.034	41 sec	13.678
109392_T12K_R41R_N37C.fasta	3	0m42.014s	0	42.014	42.014	42 sec	14.0047
109392_T12K_R41R_N37D.fasta	3	0m41.125s	0	41.125	41.125	41 sec	13.7083
109392_T12K_R41R_N37E.fasta	3	0m42.267s	0	42.267	42.267	42 sec	14.089
109392_T12K_R41R_N37F.fasta	3	0m41.421s	0	41.421	41.421	41 sec	13.807
109392_T12K_R41R_N37G.fasta	3	0m40.851s	0	40.851	40.851	41 sec	13.617
109392_T12K_R41R_N37H.fasta	3	0m41.204s	0	41.204	41.204	41 sec	13.7347
109392_T12K_R41R_N37I.fasta	3	0m40.973s	0	40.973	40.973	41 sec	13.6577
109392_T12K_R41R_N37K.fasta	3	0m42.455s	0	42.455	42.455	42 sec	14.1517
109392_T12K_R41R_N37L.fasta	3	0m43.136s	0	43.136	43.136	43 sec	14.3787
109392_T12K_R41R_N37M.fasta	3	0m41.880s	0	41.880	41.88	42 sec	13.96
109392_T12K_R41R_N37N.fasta	2	0m37.971s	0	37.971	37.971	38 sec	18.9855
109392_T12K_R41R_N37P.fasta	3	0m42.617s	0	42.617	42.617	43 sec	14.2057
109392_T12K_R41R_N37Q.fasta	3	0m41.949s	0	41.949	41.949	42 sec	13.983
109392_T12K_R41R_N37R.fasta	3	0m42.146s	0	42.146	42.146	42 sec	14.0487
109392_T12K_R41R_N37S.fasta	3	0m42.392s	0	42.392	42.392	42 sec	14.1307
109392_T12K_R41R_N37T.fasta	3	0m41.639s	0	41.639	41.639	42 sec	13.8797
109392_T12K_R41R_N37V.fasta	3	0m41.040s	0	41.040	41.04	41 sec	13.68
109392_T12K_R41R_N37W.fasta	3	0m42.851s	0	42.851	42.851	43 sec	14.2837
109392_T12K_R41R_N37Y.fasta	3	0m42.526s	0	42.526	42.526	43 sec	14.1753
109392_T12T_R41K_N37A.fasta	3	0m40.674s	0	40.674	40.674	41 sec	13.558
109392_T12T_R41K_N37C.fasta	3	0m40.787s	0	40.787	40.787	41 sec	13.5957
109392_T12T_R41K_N37D.fasta	3	0m42.185s	0	42.185	42.185	42 sec	14.0617
109392_T12T_R41K_N37E.fasta	3	0m42.316s	0	42.316	42.316	42 sec	14.1053
109392_T12T_R41K_N37F.fasta	3	0m42.491s	0	42.491	42.491	42 sec	14.1637
109392_T12T_R41K_N37G.fasta	3	0m40.900s	0	40.900	40.9	41 sec	13.6333
109392_T12T_R41K_N37H.fasta	3	0m41.114s	0	41.114	41.114	41 sec	13.7047
109392_T12T_R41K_N37I.fasta	3	0m41.722s	0	41.722	41.722	42 sec	13.9073
109392_T12T_R41K_N37K.fasta	3	0m42.688s	0	42.688	42.688	43 sec	14.2293
109392_T12T_R41K_N37L.fasta	3	0m41.677s	0	41.677	41.677	42 sec	13.8923
109392_T12T_R41K_N37M.fasta	3	0m42.901s	0	42.901	42.901	43 sec	14.3003
109392_T12T_R41K_N37N.fasta	2	0m37.398s	0	37.398	37.398	37 sec	18.699
109392_T12T_R41K_N37P.fasta	3	0m40.340s	0	40.340	40.34	40 sec	13.4467
109392_T12T_R41K_N37Q.fasta	3	0m41.545s	0	41.545	41.545	42 sec	13.8483
109392_T12T_R41K_N37R.fasta	3	0m41.063s	0	41.063	41.063	41 sec	13.6877
109392_T12T_R41K_N37S.fasta	3	0m41.538s	0	41.538	41.538	42 sec	13.846
109392_T12T_R41K_N37T.fasta	3	0m41.258s	0	41.258	41.258	41 sec	13.7527
109392_T12T_R41K_N37V.fasta	3	0m41.266s	0	41.266	41.266	41 sec	13.7553
109392_T12T_R41K_N37W.fasta	3	0m42.464s	0	42.464	42.464	42 sec	14.1547
109392_T12T_R41K_N37Y.fasta	3	0m41.716s	0	41.716	41.716	42 sec	13.9053
109392_T12T_R41R_N37A.fasta	2	0m37.037s	0	37.037	37.037	37 sec	18.5185
109392_T12T_R41R_N37C.fasta	2	0m37.161s	0	37.161	37.161	37 sec	18.5805
109392_T12T_R41R_N37D.fasta	2	0m37.039s	0	37.039	37.039	37 sec	18.5195
109392_T12T_R41R_N37E.fasta	2	0m37.413s	0	37.413	37.413	37 sec	18.7065
109392_T12T_R41R_N37F.fasta	2	0m38.470s	0	38.470	38.47	38 sec	19.235
109392_T12T_R41R_N37G.fasta	2	0m36.998s	0	36.998	36.998	37 sec	18.499
109392_T12T_R41R_N37H.fasta	2	0m36.960s	0	36.960	36.96	37 sec	18.48
109392_T12T_R41R_N37I.fasta	2	0m38.028s	0	38.028	38.028	38 sec	19.014
109392_T12T_R41R_N37K.fasta	2	0m37.935s	0	37.935	37.935	38 sec	18.9675
109392_T12T_R41R_N37L.fasta	2	0m38.136s	0	38.136	38.136	38 sec	19.068
109392_T12T_R41R_N37M.fasta	2	0m37.052s	0	37.052	37.052	37 sec	18.526
109392_T12T_R41R_N37N.fasta	1	0m33.865s	0	33.865	33.865	34 sec	33.865
109392_T12T_R41R_N37P.fasta	2	0m36.509s	0	36.509	36.509	37 sec	18.2545
109392_T12T_R41R_N37Q.fasta	2	0m37.519s	0	37.519	37.519	38 sec	18.7595
109392_T12T_R41R_N37R.fasta	2	0m37.778s	0	37.778	37.778	38 sec	18.889
109392_T12T_R41R_N37S.fasta	2	0m37.644s	0	37.644	37.644	38 sec	18.822
109392_T12T_R41R_N37T.fasta	2	0m36.669s	0	36.669	36.669	37 sec	18.3345
109392_T12T_R41R_N37V.fasta	2	0m38.381s	0	38.381	38.381	38 sec	19.1905
109392_T12T_R41R_N37W.fasta	2	0m37.785s	0	37.785	37.785	38 sec	18.8925
109392_T12T_R41R_N37Y.fasta	2	0m38.907s	0	38.907	38.907	39 sec	19.4535
109396.fasta	2	0m37.344s	0	37.344	37.344	37 sec	18.672
109398.fasta	5	0m48.343s	0	48.343	48.343	48 sec	9.6686
109402_L33L_P39P_H69H.fasta	2	0m37.197s	0	37.197	37.197	37 sec	18.5985
109402_L33L_P39P_H69Y.fasta	3	0m41.351s	0	41.351	41.351	41 sec	13.7837
109402_L33L_P39S_H69H.fasta	3	0m41.199s	0	41.199	41.199	41 sec	13.733
109402_L33L_P39S_H69Y.fasta	4	0m44.776s	0	44.776	44.776	45 sec	11.194
109402_L33V_P39P_H69H.fasta	3	0m41.254s	0	41.254	41.254	41 sec	13.7513
109402_L33V_P39P_H69Y.fasta	4	0m44.784s	0	44.784	44.784	45 sec	11.196
109402_L33V_P39S_H69H.fasta	4	0m44.554s	0	44.554	44.554	45 sec	11.1385
109402_L33V_P39S_H69Y.fasta	5	0m49.202s	0	49.202	49.202	49 sec	9.8404
109404.fasta	3	0m40.561s	0	40.561	40.561	41 sec	13.5203
109406_I13I_I15I_L19I_Q61Q_L63L.fasta	5	0m49.377s	0	49.377	49.377	49 sec	9.8754
109406_I13I_I15I_L19I_Q61Q_L63P.fasta	6	0m52.966s	0	52.966	52.966	53 sec	8.82767
109406_I13I_I15I_L19I_Q61R_L63L.fasta	6	0m53.764s	0	53.764	53.764	54 sec	8.96067
109406_I13I_I15I_L19I_Q61R_L63P.fasta	7	0m56.435s	0	56.435	56.435	56 sec	8.06214
109406_I13I_I15I_L19L_Q61Q_L63L.fasta	4	0m45.812s	0	45.812	45.812	46 sec	11.453
109406_I13I_I15I_L19L_Q61Q_L63P.fasta	5	0m48.341s	0	48.341	48.341	48 sec	9.6682
109406_I13I_I15I_L19L_Q61R_L63L.fasta	5	0m49.336s	0	49.336	49.336	49 sec	9.8672
109406_I13I_I15I_L19L_Q61R_L63P.fasta	6	0m52.719s	0	52.719	52.719	53 sec	8.7865
109406_I13I_I15V_L19I_Q61Q_L63L.fasta	6	0m52.900s	0	52.900	52.9	53 sec	8.81667
109406_I13I_I15V_L19I_Q61Q_L63P.fasta	7	0m56.033s	0	56.033	56.033	56 sec	8.00471
109406_I13I_I15V_L19I_Q61R_L63L.fasta	7	0m56.461s	0	56.461	56.461	56 sec	8.06586
109406_I13I_I15V_L19I_Q61R_L63P.fasta	8	0m58.971s	0	58.971	58.971	59 sec	7.37137
109406_I13I_I15V_L19L_Q61Q_L63L.fasta	5	0m48.454s	0	48.454	48.454	48 sec	9.6908
109406_I13I_I15V_L19L_Q61Q_L63P.fasta	6	0m53.247s	0	53.247	53.247	53 sec	8.8745
109406_I13I_I15V_L19L_Q61R_L63L.fasta	6	0m52.931s	0	52.931	52.931	53 sec	8.82183
109406_I13I_I15V_L19L_Q61R_L63P.fasta	7	0m57.002s	0	57.002	57.002	57 sec	8.14314
109406_I13M_I15I_L19I_Q61Q_L63L.fasta	6	0m53.469s	0	53.469	53.469	53 sec	8.9115
109406_I13M_I15I_L19I_Q61Q_L63P.fasta	7	0m55.930s	0	55.930	55.93	56 sec	7.99
109406_I13M_I15I_L19I_Q61R_L63L.fasta	7	0m57.024s	0	57.024	57.024	57 sec	8.14629
109406_I13M_I15I_L19I_Q61R_L63P.fasta	8	0m59.728s	0	59.728	59.728	0 sec	7.466
109406_I13M_I15I_L19L_Q61Q_L63L.fasta	5	0m48.586s	0	48.586	48.586	49 sec	9.7172
109406_I13M_I15I_L19L_Q61Q_L63P.fasta	6	0m52.960s	0	52.960	52.96	53 sec	8.82667
109406_I13M_I15I_L19L_Q61R_L63L.fasta	6	0m52.633s	0	52.633	52.633	53 sec	8.77217
109406_I13M_I15I_L19L_Q61R_L63P.fasta	7	0m58.633s	0	58.633	58.633	59 sec	8.37614
109406_I13M_I15V_L19I_Q61Q_L63L.fasta	7	0m55.754s	0	55.754	55.754	56 sec	7.96486
109406_I13M_I15V_L19I_Q61Q_L63P.fasta	8	1m1.229s	60	1.229	61.229	1 min 1 sec	7.65362
109406_I13M_I15V_L19I_Q61R_L63L.fasta	8	0m59.111s	0	59.111	59.111	59 sec	7.38887
109406_I13M_I15V_L19I_Q61R_L63P.fasta	9	1m4.747s	60	4.747	64.747	1 min 5 sec	7.19411
109406_I13M_I15V_L19L_Q61Q_L63L.fasta	6	0m53.037s	0	53.037	53.037	53 sec	8.8395
109406_I13M_I15V_L19L_Q61Q_L63P.fasta	7	0m55.185s	0	55.185	55.185	55 sec	7.88357
109406_I13M_I15V_L19L_Q61R_L63L.fasta	7	0m56.340s	0	56.340	56.34	56 sec	8.04857
109406_I13M_I15V_L19L_Q61R_L63P.fasta	8	0m59.695s	0	59.695	59.695	0 sec	7.46188
109410.fasta	7	0m56.964s	0	56.964	56.964	57 sec	8.13771
109412_L10L_T12S_K14N_I15I_L19I_N37D_R41K_K45K_D60D_L63L.fasta	6	0m51.424s	0	51.424	51.424	51 sec	8.57067
109412_L10L_T12S_K14N_I15I_L19I_N37D_R41K_K45K_D60D_L63P.fasta	7	0m55.699s	0	55.699	55.699	56 sec	7.957
109412_L10L_T12S_K14N_I15I_L19I_N37D_R41K_K45K_D60E_L63L.fasta	7	0m55.791s	0	55.791	55.791	56 sec	7.97014
109412_L10L_T12S_K14N_I15I_L19I_N37D_R41K_K45K_D60E_L63P.fasta	8	1m0.219s	60	0.219	60.219	1 min 0 sec	7.52738
109412_L10L_T12S_K14N_I15I_L19I_N37D_R41K_K45R_D60D_L63L.fasta	7	0m55.327s	0	55.327	55.327	55 sec	7.90386
109412_L10L_T12S_K14N_I15I_L19I_N37D_R41K_K45R_D60D_L63P.fasta	8	0m59.102s	0	59.102	59.102	59 sec	7.38775
109412_L10L_T12S_K14N_I15I_L19I_N37D_R41K_K45R_D60E_L63L.fasta	8	0m58.634s	0	58.634	58.634	59 sec	7.32925
109412_L10L_T12S_K14N_I15I_L19I_N37D_R41K_K45R_D60E_L63P.fasta	9	1m2.012s	60	2.012	62.012	1 min 2 sec	6.89022
109412_L10L_T12S_K14N_I15I_L19I_N37D_R41R_K45K_D60D_L63L.fasta	5	0m47.516s	0	47.516	47.516	48 sec	9.5032
109412_L10L_T12S_K14N_I15I_L19I_N37D_R41R_K45K_D60D_L63P.fasta	6	0m51.702s	0	51.702	51.702	52 sec	8.617
109412_L10L_T12S_K14N_I15I_L19I_N37D_R41R_K45K_D60E_L63L.fasta	6	0m52.408s	0	52.408	52.408	52 sec	8.73467
109412_L10L_T12S_K14N_I15I_L19I_N37D_R41R_K45K_D60E_L63P.fasta	7	0m55.689s	0	55.689	55.689	56 sec	7.95557
109412_L10L_T12S_K14N_I15I_L19I_N37D_R41R_K45R_D60D_L63L.fasta	6	0m52.432s	0	52.432	52.432	52 sec	8.73867
109412_L10L_T12S_K14N_I15I_L19I_N37D_R41R_K45R_D60D_L63P.fasta	7	0m55.610s	0	55.610	55.61	56 sec	7.94429
109412_L10L_T12S_K14N_I15I_L19I_N37D_R41R_K45R_D60E_L63L.fasta	7	0m54.893s	0	54.893	54.893	55 sec	7.84186
109412_L10L_T12S_K14N_I15I_L19I_N37D_R41R_K45R_D60E_L63P.fasta	8	0m58.329s	0	58.329	58.329	58 sec	7.29113
109412_L10L_T12S_K14N_I15I_L19I_N37N_R41K_K45K_D60D_L63L.fasta	5	0m49.453s	0	49.453	49.453	49 sec	9.8906
109412_L10L_T12S_K14N_I15I_L19I_N37N_R41K_K45K_D60D_L63P.fasta	6	0m51.286s	0	51.286	51.286	51 sec	8.54767
109412_L10L_T12S_K14N_I15I_L19I_N37N_R41K_K45K_D60E_L63L.fasta	6	0m52.395s	0	52.395	52.395	52 sec	8.7325
109412_L10L_T12S_K14N_I15I_L19I_N37N_R41K_K45K_D60E_L63P.fasta	7	0m56.050s	0	56.050	56.05	56 sec	8.00714
109412_L10L_T12S_K14N_I15I_L19I_N37N_R41K_K45R_D60D_L63L.fasta	6	0m52.003s	0	52.003	52.003	52 sec	8.66717
109412_L10L_T12S_K14N_I15I_L19I_N37N_R41K_K45R_D60D_L63P.fasta	7	0m55.190s	0	55.190	55.19	55 sec	7.88429
109412_L10L_T12S_K14N_I15I_L19I_N37N_R41K_K45R_D60E_L63L.fasta	7	0m54.416s	0	54.416	54.416	54 sec	7.77371
109412_L10L_T12S_K14N_I15I_L19I_N37N_R41K_K45R_D60E_L63P.fasta	8	0m58.643s	0	58.643	58.643	59 sec	7.33038
109412_L10L_T12S_K14N_I15I_L19I_N37N_R41R_K45K_D60D_L63L.fasta	4	0m44.565s	0	44.565	44.565	45 sec	11.1412
109412_L10L_T12S_K14N_I15I_L19I_N37N_R41R_K45K_D60D_L63P.fasta	5	0m48.045s	0	48.045	48.045	48 sec	9.609
109412_L10L_T12S_K14N_I15I_L19I_N37N_R41R_K45K_D60E_L63L.fasta	5	0m48.134s	0	48.134	48.134	48 sec	9.6268
109412_L10L_T12S_K14N_I15I_L19I_N37N_R41R_K45K_D60E_L63P.fasta	6	0m51.802s	0	51.802	51.802	52 sec	8.63367
109412_L10L_T12S_K14N_I15I_L19I_N37N_R41R_K45R_D60D_L63L.fasta	5	0m48.439s	0	48.439	48.439	48 sec	9.6878
109412_L10L_T12S_K14N_I15I_L19I_N37N_R41R_K45R_D60D_L63P.fasta	6	0m51.794s	0	51.794	51.794	52 sec	8.63233
109412_L10L_T12S_K14N_I15I_L19I_N37N_R41R_K45R_D60E_L63L.fasta	6	0m50.843s	0	50.843	50.843	51 sec	8.47383
109412_L10L_T12S_K14N_I15I_L19I_N37N_R41R_K45R_D60E_L63P.fasta	7	0m55.160s	0	55.160	55.16	55 sec	7.88
109412_L10L_T12S_K14N_I15I_L19L_N37D_R41K_K45K_D60D_L63L.fasta	5	0m48.967s	0	48.967	48.967	49 sec	9.7934
109412_L10L_T12S_K14N_I15I_L19L_N37D_R41K_K45K_D60D_L63P.fasta	6	0m51.350s	0	51.350	51.35	51 sec	8.55833
109412_L10L_T12S_K14N_I15I_L19L_N37D_R41K_K45K_D60E_L63L.fasta	6	0m52.059s	0	52.059	52.059	52 sec	8.6765
109412_L10L_T12S_K14N_I15I_L19L_N37D_R41K_K45K_D60E_L63P.fasta	7	0m55.279s	0	55.279	55.279	55 sec	7.897
109412_L10L_T12S_K14N_I15I_L19L_N37D_R41K_K45R_D60D_L63L.fasta	6	0m51.226s	0	51.226	51.226	51 sec	8.53767
109412_L10L_T12S_K14N_I15I_L19L_N37D_R41K_K45R_D60D_L63P.fasta	7	0m55.198s	0	55.198	55.198	55 sec	7.88543
109412_L10L_T12S_K14N_I15I_L19L_N37D_R41K_K45R_D60E_L63L.fasta	7	0m55.004s	0	55.004	55.004	55 sec	7.85771
109412_L10L_T12S_K14N_I15I_L19L_N37D_R41K_K45R_D60E_L63P.fasta	8	0m56.858s	0	56.858	56.858	57 sec	7.10725
109412_L10L_T12S_K14N_I15I_L19L_N37D_R41R_K45K_D60D_L63L.fasta	4	0m45.904s	0	45.904	45.904	46 sec	11.476
109412_L10L_T12S_K14N_I15I_L19L_N37D_R41R_K45K_D60D_L63P.fasta	5	0m48.107s	0	48.107	48.107	48 sec	9.6214
109412_L10L_T12S_K14N_I15I_L19L_N37D_R41R_K45K_D60E_L63L.fasta	5	0m48.131s	0	48.131	48.131	48 sec	9.6262
109412_L10L_T12S_K14N_I15I_L19L_N37D_R41R_K45K_D60E_L63P.fasta	6	0m52.346s	0	52.346	52.346	52 sec	8.72433
109412_L10L_T12S_K14N_I15I_L19L_N37D_R41R_K45R_D60D_L63L.fasta	5	0m47.996s	0	47.996	47.996	48 sec	9.5992
109412_L10L_T12S_K14N_I15I_L19L_N37D_R41R_K45R_D60D_L63P.fasta	6	0m51.348s	0	51.348	51.348	51 sec	8.558
109412_L10L_T12S_K14N_I15I_L19L_N37D_R41R_K45R_D60E_L63L.fasta	6	0m52.116s	0	52.116	52.116	52 sec	8.686
109412_L10L_T12S_K14N_I15I_L19L_N37D_R41R_K45R_D60E_L63P.fasta	7	0m54.205s	0	54.205	54.205	54 sec	7.74357
109412_L10L_T12S_K14N_I15I_L19L_N37N_R41K_K45K_D60D_L63L.fasta	4	0m46.482s	0	46.482	46.482	46 sec	11.6205
109412_L10L_T12S_K14N_I15I_L19L_N37N_R41K_K45K_D60D_L63P.fasta	5	0m48.498s	0	48.498	48.498	48 sec	9.6996
109412_L10L_T12S_K14N_I15I_L19L_N37N_R41K_K45K_D60E_L63L.fasta	5	0m47.903s	0	47.903	47.903	48 sec	9.5806
109412_L10L_T12S_K14N_I15I_L19L_N37N_R41K_K45K_D60E_L63P.fasta	6	0m51.661s	0	51.661	51.661	52 sec	8.61017
109412_L10L_T12S_K14N_I15I_L19L_N37N_R41K_K45R_D60D_L63L.fasta	5	0m47.473s	0	47.473	47.473	47 sec	9.4946
109412_L10L_T12S_K14N_I15I_L19L_N37N_R41K_K45R_D60D_L63P.fasta	6	0m51.298s	0	51.298	51.298	51 sec	8.54967
109412_L10L_T12S_K14N_I15I_L19L_N37N_R41K_K45R_D60E_L63L.fasta	6	0m51.769s	0	51.769	51.769	52 sec	8.62817
109412_L10L_T12S_K14N_I15I_L19L_N37N_R41K_K45R_D60E_L63P.fasta	7	0m55.643s	0	55.643	55.643	56 sec	7.949
109412_L10L_T12S_K14N_I15I_L19L_N37N_R41R_K45K_D60D_L63L.fasta	3	0m41.526s	0	41.526	41.526	42 sec	13.842
109412_L10L_T12S_K14N_I15I_L19L_N37N_R41R_K45K_D60D_L63P.fasta	4	0m44.253s	0	44.253	44.253	44 sec	11.0633
109412_L10L_T12S_K14N_I15I_L19L_N37N_R41R_K45K_D60E_L63L.fasta	4	0m44.860s	0	44.860	44.86	45 sec	11.215
109412_L10L_T12S_K14N_I15I_L19L_N37N_R41R_K45K_D60E_L63P.fasta	5	0m48.528s	0	48.528	48.528	49 sec	9.7056
109412_L10L_T12S_K14N_I15I_L19L_N37N_R41R_K45R_D60D_L63L.fasta	4	0m43.692s	0	43.692	43.692	44 sec	10.923
109412_L10L_T12S_K14N_I15I_L19L_N37N_R41R_K45R_D60D_L63P.fasta	5	0m47.331s	0	47.331	47.331	47 sec	9.4662
109412_L10L_T12S_K14N_I15I_L19L_N37N_R41R_K45R_D60E_L63L.fasta	5	0m48.542s	0	48.542	48.542	49 sec	9.7084
109412_L10L_T12S_K14N_I15I_L19L_N37N_R41R_K45R_D60E_L63P.fasta	6	0m51.207s	0	51.207	51.207	51 sec	8.5345
109412_L10L_T12S_K14N_I15V_L19I_N37D_R41K_K45K_D60D_L63L.fasta	7	0m56.056s	0	56.056	56.056	56 sec	8.008
109412_L10L_T12S_K14N_I15V_L19I_N37D_R41K_K45K_D60D_L63P.fasta	8	0m59.452s	0	59.452	59.452	59 sec	7.4315
109412_L10L_T12S_K14N_I15V_L19I_N37D_R41K_K45K_D60E_L63L.fasta	8	0m58.907s	0	58.907	58.907	59 sec	7.36337
109412_L10L_T12S_K14N_I15V_L19I_N37D_R41K_K45K_D60E_L63P.fasta	9	1m4.503s	60	4.503	64.503	1 min 5 sec	7.167
109412_L10L_T12S_K14N_I15V_L19I_N37D_R41K_K45R_D60D_L63L.fasta	8	0m58.405s	0	58.405	58.405	58 sec	7.30063
109412_L10L_T12S_K14N_I15V_L19I_N37D_R41K_K45R_D60D_L63P.fasta	9	1m1.968s	60	1.968	61.968	1 min 2 sec	6.88533
109412_L10L_T12S_K14N_I15V_L19I_N37D_R41K_K45R_D60E_L63L.fasta	9	1m3.171s	60	3.171	63.171	1 min 3 sec	7.019
109412_L10L_T12S_K14N_I15V_L19I_N37D_R41K_K45R_D60E_L63P.fasta	10	1m6.330s	60	6.330	66.33	1 min 6 sec	6.633
109412_L10L_T12S_K14N_I15V_L19I_N37D_R41R_K45K_D60D_L63L.fasta	6	0m52.355s	0	52.355	52.355	52 sec	8.72583
109412_L10L_T12S_K14N_I15V_L19I_N37D_R41R_K45K_D60D_L63P.fasta	7	0m55.336s	0	55.336	55.336	55 sec	7.90514
109412_L10L_T12S_K14N_I15V_L19I_N37D_R41R_K45K_D60E_L63L.fasta	7	0m56.389s	0	56.389	56.389	56 sec	8.05557
109412_L10L_T12S_K14N_I15V_L19I_N37D_R41R_K45K_D60E_L63P.fasta	8	0m58.756s	0	58.756	58.756	59 sec	7.3445
109412_L10L_T12S_K14N_I15V_L19I_N37D_R41R_K45R_D60D_L63L.fasta	7	0m54.507s	0	54.507	54.507	55 sec	7.78671
109412_L10L_T12S_K14N_I15V_L19I_N37D_R41R_K45R_D60D_L63P.fasta	8	0m58.114s	0	58.114	58.114	58 sec	7.26425
109412_L10L_T12S_K14N_I15V_L19I_N37D_R41R_K45R_D60E_L63L.fasta	8	0m58.416s	0	58.416	58.416	58 sec	7.302
109412_L10L_T12S_K14N_I15V_L19I_N37D_R41R_K45R_D60E_L63P.fasta	9	1m2.861s	60	2.861	62.861	1 min 3 sec	6.98456
109412_L10L_T12S_K14N_I15V_L19I_N37N_R41K_K45K_D60D_L63L.fasta	6	0m53.343s	0	53.343	53.343	53 sec	8.8905
109412_L10L_T12S_K14N_I15V_L19I_N37N_R41K_K45K_D60D_L63P.fasta	7	0m56.453s	0	56.453	56.453	56 sec	8.06471
109412_L10L_T12S_K14N_I15V_L19I_N37N_R41K_K45K_D60E_L63L.fasta	7	0m56.285s	0	56.285	56.285	56 sec	8.04071
109412_L10L_T12S_K14N_I15V_L19I_N37N_R41K_K45K_D60E_L63P.fasta	8	0m59.383s	0	59.383	59.383	59 sec	7.42288
109412_L10L_T12S_K14N_I15V_L19I_N37N_R41K_K45R_D60D_L63L.fasta	7	0m54.922s	0	54.922	54.922	55 sec	7.846
109412_L10L_T12S_K14N_I15V_L19I_N37N_R41K_K45R_D60D_L63P.fasta	8	0m58.958s	0	58.958	58.958	59 sec	7.36975
109412_L10L_T12S_K14N_I15V_L19I_N37N_R41K_K45R_D60E_L63L.fasta	8	0m58.580s	0	58.580	58.58	59 sec	7.3225
109412_L10L_T12S_K14N_I15V_L19I_N37N_R41K_K45R_D60E_L63P.fasta	9	1m4.588s	60	4.588	64.588	1 min 5 sec	7.17644
109412_L10L_T12S_K14N_I15V_L19I_N37N_R41R_K45K_D60D_L63L.fasta	5	0m46.834s	0	46.834	46.834	47 sec	9.3668
109412_L10L_T12S_K14N_I15V_L19I_N37N_R41R_K45K_D60D_L63P.fasta	6	0m51.999s	0	51.999	51.999	52 sec	8.6665
109412_L10L_T12S_K14N_I15V_L19I_N37N_R41R_K45K_D60E_L63L.fasta	6	0m52.293s	0	52.293	52.293	52 sec	8.7155
109412_L10L_T12S_K14N_I15V_L19I_N37N_R41R_K45K_D60E_L63P.fasta	7	0m56.156s	0	56.156	56.156	56 sec	8.02229
109412_L10L_T12S_K14N_I15V_L19I_N37N_R41R_K45R_D60D_L63L.fasta	6	0m50.669s	0	50.669	50.669	51 sec	8.44483
109412_L10L_T12S_K14N_I15V_L19I_N37N_R41R_K45R_D60D_L63P.fasta	7	0m54.619s	0	54.619	54.619	55 sec	7.80271
109412_L10L_T12S_K14N_I15V_L19I_N37N_R41R_K45R_D60E_L63L.fasta	7	0m53.404s	0	53.404	53.404	53 sec	7.62914
109412_L10L_T12S_K14N_I15V_L19I_N37N_R41R_K45R_D60E_L63P.fasta	8	0m58.826s	0	58.826	58.826	59 sec	7.35325
109412_L10L_T12S_K14N_I15V_L19L_N37D_R41K_K45K_D60D_L63L.fasta	6	0m51.033s	0	51.033	51.033	51 sec	8.5055
109412_L10L_T12S_K14N_I15V_L19L_N37D_R41K_K45K_D60D_L63P.fasta	7	0m57.209s	0	57.209	57.209	57 sec	8.17271
109412_L10L_T12S_K14N_I15V_L19L_N37D_R41K_K45K_D60E_L63L.fasta	7	0m56.173s	0	56.173	56.173	56 sec	8.02471
109412_L10L_T12S_K14N_I15V_L19L_N37D_R41K_K45K_D60E_L63P.fasta	8	1m0.528s	60	0.528	60.528	1 min 1 sec	7.566
109412_L10L_T12S_K14N_I15V_L19L_N37D_R41K_K45R_D60D_L63L.fasta	7	0m55.523s	0	55.523	55.523	56 sec	7.93186
109412_L10L_T12S_K14N_I15V_L19L_N37D_R41K_K45R_D60D_L63P.fasta	8	0m58.711s	0	58.711	58.711	59 sec	7.33887
109412_L10L_T12S_K14N_I15V_L19L_N37D_R41K_K45R_D60E_L63L.fasta	8	0m59.835s	0	59.835	59.835	0 sec	7.47938
109412_L10L_T12S_K14N_I15V_L19L_N37D_R41K_K45R_D60E_L63P.fasta	9	1m2.999s	60	2.999	62.999	1 min 3 sec	6.99989
109412_L10L_T12S_K14N_I15V_L19L_N37D_R41R_K45K_D60D_L63L.fasta	5	0m48.750s	0	48.750	48.75	49 sec	9.75
109412_L10L_T12S_K14N_I15V_L19L_N37D_R41R_K45K_D60D_L63P.fasta	6	0m51.716s	0	51.716	51.716	52 sec	8.61933
109412_L10L_T12S_K14N_I15V_L19L_N37D_R41R_K45K_D60E_L63L.fasta	6	0m52.403s	0	52.403	52.403	52 sec	8.73383
109412_L10L_T12S_K14N_I15V_L19L_N37D_R41R_K45K_D60E_L63P.fasta	7	0m55.402s	0	55.402	55.402	55 sec	7.91457
109412_L10L_T12S_K14N_I15V_L19L_N37D_R41R_K45R_D60D_L63L.fasta	6	0m49.850s	0	49.850	49.85	50 sec	8.30833
109412_L10L_T12S_K14N_I15V_L19L_N37D_R41R_K45R_D60D_L63P.fasta	7	0m55.177s	0	55.177	55.177	55 sec	7.88243
109412_L10L_T12S_K14N_I15V_L19L_N37D_R41R_K45R_D60E_L63L.fasta	7	0m55.568s	0	55.568	55.568	56 sec	7.93829
109412_L10L_T12S_K14N_I15V_L19L_N37D_R41R_K45R_D60E_L63P.fasta	8	0m58.936s	0	58.936	58.936	59 sec	7.367
109412_L10L_T12S_K14N_I15V_L19L_N37N_R41K_K45K_D60D_L63L.fasta	5	0m48.653s	0	48.653	48.653	49 sec	9.7306
109412_L10L_T12S_K14N_I15V_L19L_N37N_R41K_K45K_D60D_L63P.fasta	6	0m52.667s	0	52.667	52.667	53 sec	8.77783
109412_L10L_T12S_K14N_I15V_L19L_N37N_R41K_K45K_D60E_L63L.fasta	6	0m51.862s	0	51.862	51.862	52 sec	8.64367
109412_L10L_T12S_K14N_I15V_L19L_N37N_R41K_K45K_D60E_L63P.fasta	7	0m56.500s	0	56.500	56.5	56 sec	8.07143
109412_L10L_T12S_K14N_I15V_L19L_N37N_R41K_K45R_D60D_L63L.fasta	6	0m52.254s	0	52.254	52.254	52 sec	8.709
109412_L10L_T12S_K14N_I15V_L19L_N37N_R41K_K45R_D60D_L63P.fasta	7	0m55.433s	0	55.433	55.433	55 sec	7.919
109412_L10L_T12S_K14N_I15V_L19L_N37N_R41K_K45R_D60E_L63L.fasta	7	0m55.257s	0	55.257	55.257	55 sec	7.89386
109412_L10L_T12S_K14N_I15V_L19L_N37N_R41K_K45R_D60E_L63P.fasta	8	0m59.363s	0	59.363	59.363	59 sec	7.42037
109412_L10L_T12S_K14N_I15V_L19L_N37N_R41R_K45K_D60D_L63L.fasta	4	0m44.437s	0	44.437	44.437	44 sec	11.1092
109412_L10L_T12S_K14N_I15V_L19L_N37N_R41R_K45K_D60D_L63P.fasta	5	0m48.042s	0	48.042	48.042	48 sec	9.6084
109412_L10L_T12S_K14N_I15V_L19L_N37N_R41R_K45K_D60E_L63L.fasta	5	0m47.439s	0	47.439	47.439	47 sec	9.4878
109412_L10L_T12S_K14N_I15V_L19L_N37N_R41R_K45K_D60E_L63P.fasta	6	0m51.732s	0	51.732	51.732	52 sec	8.622
109412_L10L_T12S_K14N_I15V_L19L_N37N_R41R_K45R_D60D_L63L.fasta	5	0m47.690s	0	47.690	47.69	48 sec	9.538
109412_L10L_T12S_K14N_I15V_L19L_N37N_R41R_K45R_D60D_L63P.fasta	6	0m51.626s	0	51.626	51.626	52 sec	8.60433
109412_L10L_T12S_K14N_I15V_L19L_N37N_R41R_K45R_D60E_L63L.fasta	6	0m50.214s	0	50.214	50.214	50 sec	8.369
109412_L10L_T12S_K14N_I15V_L19L_N37N_R41R_K45R_D60E_L63P.fasta	7	0m53.445s	0	53.445	53.445	53 sec	7.635
109412_L10L_T12S_K14S_I15I_L19I_N37D_R41K_K45K_D60D_L63L.fasta	6	0m51.492s	0	51.492	51.492	51 sec	8.582
109412_L10L_T12S_K14S_I15I_L19I_N37D_R41K_K45K_D60D_L63P.fasta	7	0m55.831s	0	55.831	55.831	56 sec	7.97586
109412_L10L_T12S_K14S_I15I_L19I_N37D_R41K_K45K_D60E_L63L.fasta	7	0m56.243s	0	56.243	56.243	56 sec	8.03471
109412_L10L_T12S_K14S_I15I_L19I_N37D_R41K_K45K_D60E_L63P.fasta	8	1m0.828s	60	0.828	60.828	1 min 1 sec	7.6035
109412_L10L_T12S_K14S_I15I_L19I_N37D_R41K_K45R_D60D_L63L.fasta	7	0m54.643s	0	54.643	54.643	55 sec	7.80614
109412_L10L_T12S_K14S_I15I_L19I_N37D_R41K_K45R_D60D_L63P.fasta	8	1m0.347s	60	0.347	60.347	1 min 0 sec	7.54338
109412_L10L_T12S_K14S_I15I_L19I_N37D_R41K_K45R_D60E_L63L.fasta	8	0m59.199s	0	59.199	59.199	59 sec	7.39987
109412_L10L_T12S_K14S_I15I_L19I_N37D_R41K_K45R_D60E_L63P.fasta	9	1m3.496s	60	3.496	63.496	1 min 3 sec	7.05511
109412_L10L_T12S_K14S_I15I_L19I_N37D_R41R_K45K_D60D_L63L.fasta	5	0m48.568s	0	48.568	48.568	49 sec	9.7136
109412_L10L_T12S_K14S_I15I_L19I_N37D_R41R_K45K_D60D_L63P.fasta	6	0m52.153s	0	52.153	52.153	52 sec	8.69217
109412_L10L_T12S_K14S_I15I_L19I_N37D_R41R_K45K_D60E_L63L.fasta	6	0m52.115s	0	52.115	52.115	52 sec	8.68583
109412_L10L_T12S_K14S_I15I_L19I_N37D_R41R_K45K_D60E_L63P.fasta	7	0m55.975s	0	55.975	55.975	56 sec	7.99643
109412_L10L_T12S_K14S_I15I_L19I_N37D_R41R_K45R_D60D_L63L.fasta	6	0m51.629s	0	51.629	51.629	52 sec	8.60483
109412_L10L_T12S_K14S_I15I_L19I_N37D_R41R_K45R_D60D_L63P.fasta	7	0m54.508s	0	54.508	54.508	55 sec	7.78686
109412_L10L_T12S_K14S_I15I_L19I_N37D_R41R_K45R_D60E_L63L.fasta	7	0m54.678s	0	54.678	54.678	55 sec	7.81114
109412_L10L_T12S_K14S_I15I_L19I_N37D_R41R_K45R_D60E_L63P.fasta	8	0m59.438s	0	59.438	59.438	59 sec	7.42975
109412_L10L_T12S_K14S_I15I_L19I_N37N_R41K_K45K_D60D_L63L.fasta	5	0m48.800s	0	48.800	48.8	49 sec	9.76
109412_L10L_T12S_K14S_I15I_L19I_N37N_R41K_K45K_D60D_L63P.fasta	6	0m53.241s	0	53.241	53.241	53 sec	8.8735
109412_L10L_T12S_K14S_I15I_L19I_N37N_R41K_K45K_D60E_L63L.fasta	6	0m52.333s	0	52.333	52.333	52 sec	8.72217
109412_L10L_T12S_K14S_I15I_L19I_N37N_R41K_K45K_D60E_L63P.fasta	7	0m55.873s	0	55.873	55.873	56 sec	7.98186
109412_L10L_T12S_K14S_I15I_L19I_N37N_R41K_K45R_D60D_L63L.fasta	6	0m51.492s	0	51.492	51.492	51 sec	8.582
109412_L10L_T12S_K14S_I15I_L19I_N37N_R41K_K45R_D60D_L63P.fasta	7	0m53.742s	0	53.742	53.742	54 sec	7.67743
109412_L10L_T12S_K14S_I15I_L19I_N37N_R41K_K45R_D60E_L63L.fasta	7	0m53.716s	0	53.716	53.716	54 sec	7.67371
109412_L10L_T12S_K14S_I15I_L19I_N37N_R41K_K45R_D60E_L63P.fasta	8	0m58.396s	0	58.396	58.396	58 sec	7.2995
109412_L10L_T12S_K14S_I15I_L19I_N37N_R41R_K45K_D60D_L63L.fasta	4	0m44.319s	0	44.319	44.319	44 sec	11.0798
109412_L10L_T12S_K14S_I15I_L19I_N37N_R41R_K45K_D60D_L63P.fasta	5	0m48.979s	0	48.979	48.979	49 sec	9.7958
109412_L10L_T12S_K14S_I15I_L19I_N37N_R41R_K45K_D60E_L63L.fasta	5	0m47.920s	0	47.920	47.92	48 sec	9.584
109412_L10L_T12S_K14S_I15I_L19I_N37N_R41R_K45K_D60E_L63P.fasta	6	0m52.162s	0	52.162	52.162	52 sec	8.69367
109412_L10L_T12S_K14S_I15I_L19I_N37N_R41R_K45R_D60D_L63L.fasta	5	0m46.714s	0	46.714	46.714	47 sec	9.3428
109412_L10L_T12S_K14S_I15I_L19I_N37N_R41R_K45R_D60D_L63P.fasta	6	0m52.233s	0	52.233	52.233	52 sec	8.7055
109412_L10L_T12S_K14S_I15I_L19I_N37N_R41R_K45R_D60E_L63L.fasta	6	0m50.760s	0	50.760	50.76	51 sec	8.46
109412_L10L_T12S_K14S_I15I_L19I_N37N_R41R_K45R_D60E_L63P.fasta	7	0m54.825s	0	54.825	54.825	55 sec	7.83214
109412_L10L_T12S_K14S_I15I_L19L_N37D_R41K_K45K_D60D_L63L.fasta	5	0m46.597s	0	46.597	46.597	47 sec	9.3194
109412_L10L_T12S_K14S_I15I_L19L_N37D_R41K_K45K_D60D_L63P.fasta	6	0m52.807s	0	52.807	52.807	53 sec	8.80117
109412_L10L_T12S_K14S_I15I_L19L_N37D_R41K_K45K_D60E_L63L.fasta	6	0m52.486s	0	52.486	52.486	52 sec	8.74767
109412_L10L_T12S_K14S_I15I_L19L_N37D_R41K_K45K_D60E_L63P.fasta	7	0m57.151s	0	57.151	57.151	57 sec	8.16443
109412_L10L_T12S_K14S_I15I_L19L_N37D_R41K_K45R_D60D_L63L.fasta	6	0m50.928s	0	50.928	50.928	51 sec	8.488
109412_L10L_T12S_K14S_I15I_L19L_N37D_R41K_K45R_D60D_L63P.fasta	7	0m55.337s	0	55.337	55.337	55 sec	7.90529
109412_L10L_T12S_K14S_I15I_L19L_N37D_R41K_K45R_D60E_L63L.fasta	7	0m53.727s	0	53.727	53.727	54 sec	7.67529
109412_L10L_T12S_K14S_I15I_L19L_N37D_R41K_K45R_D60E_L63P.fasta	8	0m59.573s	0	59.573	59.573	0 sec	7.44663
109412_L10L_T12S_K14S_I15I_L19L_N37D_R41R_K45K_D60D_L63L.fasta	4	0m44.321s	0	44.321	44.321	44 sec	11.0802
109412_L10L_T12S_K14S_I15I_L19L_N37D_R41R_K45K_D60D_L63P.fasta	5	0m48.321s	0	48.321	48.321	48 sec	9.6642
109412_L10L_T12S_K14S_I15I_L19L_N37D_R41R_K45K_D60E_L63L.fasta	5	0m47.987s	0	47.987	47.987	48 sec	9.5974
109412_L10L_T12S_K14S_I15I_L19L_N37D_R41R_K45K_D60E_L63P.fasta	6	0m53.038s	0	53.038	53.038	53 sec	8.83967
109412_L10L_T12S_K14S_I15I_L19L_N37D_R41R_K45R_D60D_L63L.fasta	5	0m48.475s	0	48.475	48.475	48 sec	9.695
109412_L10L_T12S_K14S_I15I_L19L_N37D_R41R_K45R_D60D_L63P.fasta	6	0m52.764s	0	52.764	52.764	53 sec	8.794
109412_L10L_T12S_K14S_I15I_L19L_N37D_R41R_K45R_D60E_L63L.fasta	6	0m51.838s	0	51.838	51.838	52 sec	8.63967
109412_L10L_T12S_K14S_I15I_L19L_N37D_R41R_K45R_D60E_L63P.fasta	7	0m54.895s	0	54.895	54.895	55 sec	7.84214
109412_L10L_T12S_K14S_I15I_L19L_N37N_R41K_K45K_D60D_L63L.fasta	4	0m44.057s	0	44.057	44.057	44 sec	11.0143
109412_L10L_T12S_K14S_I15I_L19L_N37N_R41K_K45K_D60D_L63P.fasta	5	0m48.011s	0	48.011	48.011	48 sec	9.6022
109412_L10L_T12S_K14S_I15I_L19L_N37N_R41K_K45K_D60E_L63L.fasta	5	0m48.444s	0	48.444	48.444	48 sec	9.6888
109412_L10L_T12S_K14S_I15I_L19L_N37N_R41K_K45K_D60E_L63P.fasta	6	0m50.906s	0	50.906	50.906	51 sec	8.48433
109412_L10L_T12S_K14S_I15I_L19L_N37N_R41K_K45R_D60D_L63L.fasta	5	0m48.247s	0	48.247	48.247	48 sec	9.6494
109412_L10L_T12S_K14S_I15I_L19L_N37N_R41K_K45R_D60D_L63P.fasta	6	0m49.734s	0	49.734	49.734	50 sec	8.289
109412_L10L_T12S_K14S_I15I_L19L_N37N_R41K_K45R_D60E_L63L.fasta	6	0m51.840s	0	51.840	51.84	52 sec	8.64
109412_L10L_T12S_K14S_I15I_L19L_N37N_R41K_K45R_D60E_L63P.fasta	7	0m54.546s	0	54.546	54.546	55 sec	7.79229
109412_L10L_T12S_K14S_I15I_L19L_N37N_R41R_K45K_D60D_L63L.fasta	3	0m40.189s	0	40.189	40.189	40 sec	13.3963
109412_L10L_T12S_K14S_I15I_L19L_N37N_R41R_K45K_D60D_L63P.fasta	4	0m44.027s	0	44.027	44.027	44 sec	11.0068
109412_L10L_T12S_K14S_I15I_L19L_N37N_R41R_K45K_D60E_L63L.fasta	4	0m45.774s	0	45.774	45.774	46 sec	11.4435
109412_L10L_T12S_K14S_I15I_L19L_N37N_R41R_K45K_D60E_L63P.fasta	5	0m48.159s	0	48.159	48.159	48 sec	9.6318
109412_L10L_T12S_K14S_I15I_L19L_N37N_R41R_K45R_D60D_L63L.fasta	4	0m43.596s	0	43.596	43.596	44 sec	10.899
109412_L10L_T12S_K14S_I15I_L19L_N37N_R41R_K45R_D60D_L63P.fasta	5	0m46.948s	0	46.948	46.948	47 sec	9.3896
109412_L10L_T12S_K14S_I15I_L19L_N37N_R41R_K45R_D60E_L63L.fasta	5	0m46.535s	0	46.535	46.535	47 sec	9.307
109412_L10L_T12S_K14S_I15I_L19L_N37N_R41R_K45R_D60E_L63P.fasta	6	0m51.825s	0	51.825	51.825	52 sec	8.6375
109412_L10L_T12S_K14S_I15V_L19I_N37D_R41K_K45K_D60D_L63L.fasta	7	0m54.792s	0	54.792	54.792	55 sec	7.82743
109412_L10L_T12S_K14S_I15V_L19I_N37D_R41K_K45K_D60D_L63P.fasta	8	1m0.479s	60	0.479	60.479	1 min 0 sec	7.55987
109412_L10L_T12S_K14S_I15V_L19I_N37D_R41K_K45K_D60E_L63L.fasta	8	0m59.104s	0	59.104	59.104	59 sec	7.388
109412_L10L_T12S_K14S_I15V_L19I_N37D_R41K_K45K_D60E_L63P.fasta	9	1m2.768s	60	2.768	62.768	1 min 3 sec	6.97422
109412_L10L_T12S_K14S_I15V_L19I_N37D_R41K_K45R_D60D_L63L.fasta	8	0m58.662s	0	58.662	58.662	59 sec	7.33275
109412_L10L_T12S_K14S_I15V_L19I_N37D_R41K_K45R_D60D_L63P.fasta	9	1m2.642s	60	2.642	62.642	1 min 3 sec	6.96022
109412_L10L_T12S_K14S_I15V_L19I_N37D_R41K_K45R_D60E_L63L.fasta	9	1m2.921s	60	2.921	62.921	1 min 3 sec	6.99122
109412_L10L_T12S_K14S_I15V_L19I_N37D_R41K_K45R_D60E_L63P.fasta	10	1m6.293s	60	6.293	66.293	1 min 6 sec	6.6293
109412_L10L_T12S_K14S_I15V_L19I_N37D_R41R_K45K_D60D_L63L.fasta	6	0m52.353s	0	52.353	52.353	52 sec	8.7255
109412_L10L_T12S_K14S_I15V_L19I_N37D_R41R_K45K_D60D_L63P.fasta	7	0m54.876s	0	54.876	54.876	55 sec	7.83943
109412_L10L_T12S_K14S_I15V_L19I_N37D_R41R_K45K_D60E_L63L.fasta	7	0m55.899s	0	55.899	55.899	56 sec	7.98557
109412_L10L_T12S_K14S_I15V_L19I_N37D_R41R_K45K_D60E_L63P.fasta	8	0m58.666s	0	58.666	58.666	59 sec	7.33325
109412_L10L_T12S_K14S_I15V_L19I_N37D_R41R_K45R_D60D_L63L.fasta	7	0m54.204s	0	54.204	54.204	54 sec	7.74343
109412_L10L_T12S_K14S_I15V_L19I_N37D_R41R_K45R_D60D_L63P.fasta	8	0m58.136s	0	58.136	58.136	58 sec	7.267
109412_L10L_T12S_K14S_I15V_L19I_N37D_R41R_K45R_D60E_L63L.fasta	8	0m58.333s	0	58.333	58.333	58 sec	7.29162
109412_L10L_T12S_K14S_I15V_L19I_N37D_R41R_K45R_D60E_L63P.fasta	9	1m1.526s	60	1.526	61.526	1 min 2 sec	6.83622
109412_L10L_T12S_K14S_I15V_L19I_N37N_R41K_K45K_D60D_L63L.fasta	6	0m52.428s	0	52.428	52.428	52 sec	8.738
109412_L10L_T12S_K14S_I15V_L19I_N37N_R41K_K45K_D60D_L63P.fasta	7	0m55.933s	0	55.933	55.933	56 sec	7.99043
109412_L10L_T12S_K14S_I15V_L19I_N37N_R41K_K45K_D60E_L63L.fasta	7	0m56.662s	0	56.662	56.662	57 sec	8.09457
109412_L10L_T12S_K14S_I15V_L19I_N37N_R41K_K45K_D60E_L63P.fasta	8	0m58.943s	0	58.943	58.943	59 sec	7.36787
109412_L10L_T12S_K14S_I15V_L19I_N37N_R41K_K45R_D60D_L63L.fasta	7	0m55.139s	0	55.139	55.139	55 sec	7.877
109412_L10L_T12S_K14S_I15V_L19I_N37N_R41K_K45R_D60D_L63P.fasta	8	1m0.085s	60	0.085	60.085	1 min 0 sec	7.51063
109412_L10L_T12S_K14S_I15V_L19I_N37N_R41K_K45R_D60E_L63L.fasta	8	0m58.674s	0	58.674	58.674	59 sec	7.33425
109412_L10L_T12S_K14S_I15V_L19I_N37N_R41K_K45R_D60E_L63P.fasta	9	1m3.545s	60	3.545	63.545	1 min 4 sec	7.06056
109412_L10L_T12S_K14S_I15V_L19I_N37N_R41R_K45K_D60D_L63L.fasta	5	0m47.367s	0	47.367	47.367	47 sec	9.4734
109412_L10L_T12S_K14S_I15V_L19I_N37N_R41R_K45K_D60D_L63P.fasta	6	0m54.286s	0	54.286	54.286	54 sec	9.04767
109412_L10L_T12S_K14S_I15V_L19I_N37N_R41R_K45K_D60E_L63L.fasta	6	0m50.869s	0	50.869	50.869	51 sec	8.47817
109412_L10L_T12S_K14S_I15V_L19I_N37N_R41R_K45K_D60E_L63P.fasta	7	0m57.132s	0	57.132	57.132	57 sec	8.16171
109412_L10L_T12S_K14S_I15V_L19I_N37N_R41R_K45R_D60D_L63L.fasta	6	0m49.886s	0	49.886	49.886	50 sec	8.31433
109412_L10L_T12S_K14S_I15V_L19I_N37N_R41R_K45R_D60D_L63P.fasta	7	0m54.790s	0	54.790	54.79	55 sec	7.82714
109412_L10L_T12S_K14S_I15V_L19I_N37N_R41R_K45R_D60E_L63L.fasta	7	0m54.586s	0	54.586	54.586	55 sec	7.798
109412_L10L_T12S_K14S_I15V_L19I_N37N_R41R_K45R_D60E_L63P.fasta	8	0m58.978s	0	58.978	58.978	59 sec	7.37225
109412_L10L_T12S_K14S_I15V_L19L_N37D_R41K_K45K_D60D_L63L.fasta	6	0m52.947s	0	52.947	52.947	53 sec	8.8245
109412_L10L_T12S_K14S_I15V_L19L_N37D_R41K_K45K_D60D_L63P.fasta	7	0m57.212s	0	57.212	57.212	57 sec	8.17314
109412_L10L_T12S_K14S_I15V_L19L_N37D_R41K_K45K_D60E_L63L.fasta	7	0m55.248s	0	55.248	55.248	55 sec	7.89257
109412_L10L_T12S_K14S_I15V_L19L_N37D_R41K_K45K_D60E_L63P.fasta	8	1m0.105s	60	0.105	60.105	1 min 0 sec	7.51312
109412_L10L_T12S_K14S_I15V_L19L_N37D_R41K_K45R_D60D_L63L.fasta	7	0m53.607s	0	53.607	53.607	54 sec	7.65814
109412_L10L_T12S_K14S_I15V_L19L_N37D_R41K_K45R_D60D_L63P.fasta	8	0m59.217s	0	59.217	59.217	59 sec	7.40212
109412_L10L_T12S_K14S_I15V_L19L_N37D_R41K_K45R_D60E_L63L.fasta	8	0m55.855s	0	55.855	55.855	56 sec	6.98187
109412_L10L_T12S_K14S_I15V_L19L_N37D_R41K_K45R_D60E_L63P.fasta	9	1m2.733s	60	2.733	62.733	1 min 3 sec	6.97033
109412_L10L_T12S_K14S_I15V_L19L_N37D_R41R_K45K_D60D_L63L.fasta	5	0m46.868s	0	46.868	46.868	47 sec	9.3736
109412_L10L_T12S_K14S_I15V_L19L_N37D_R41R_K45K_D60D_L63P.fasta	6	0m51.681s	0	51.681	51.681	52 sec	8.6135
109412_L10L_T12S_K14S_I15V_L19L_N37D_R41R_K45K_D60E_L63L.fasta	6	0m51.945s	0	51.945	51.945	52 sec	8.6575
109412_L10L_T12S_K14S_I15V_L19L_N37D_R41R_K45K_D60E_L63P.fasta	7	0m54.320s	0	54.320	54.32	54 sec	7.76
109412_L10L_T12S_K14S_I15V_L19L_N37D_R41R_K45R_D60D_L63L.fasta	6	0m51.136s	0	51.136	51.136	51 sec	8.52267
109412_L10L_T12S_K14S_I15V_L19L_N37D_R41R_K45R_D60D_L63P.fasta	7	0m55.192s	0	55.192	55.192	55 sec	7.88457
109412_L10L_T12S_K14S_I15V_L19L_N37D_R41R_K45R_D60E_L63L.fasta	7	0m53.219s	0	53.219	53.219	53 sec	7.60271
109412_L10L_T12S_K14S_I15V_L19L_N37D_R41R_K45R_D60E_L63P.fasta	8	0m57.939s	0	57.939	57.939	58 sec	7.24238
109412_L10L_T12S_K14S_I15V_L19L_N37N_R41K_K45K_D60D_L63L.fasta	5	0m48.484s	0	48.484	48.484	48 sec	9.6968
109412_L10L_T12S_K14S_I15V_L19L_N37N_R41K_K45K_D60D_L63P.fasta	6	0m52.661s	0	52.661	52.661	53 sec	8.77683
109412_L10L_T12S_K14S_I15V_L19L_N37N_R41K_K45K_D60E_L63L.fasta	6	0m51.313s	0	51.313	51.313	51 sec	8.55217
109412_L10L_T12S_K14S_I15V_L19L_N37N_R41K_K45K_D60E_L63P.fasta	7	0m55.946s	0	55.946	55.946	56 sec	7.99229
109412_L10L_T12S_K14S_I15V_L19L_N37N_R41K_K45R_D60D_L63L.fasta	6	0m49.915s	0	49.915	49.915	50 sec	8.31917
109412_L10L_T12S_K14S_I15V_L19L_N37N_R41K_K45R_D60D_L63P.fasta	7	0m54.558s	0	54.558	54.558	55 sec	7.794
109412_L10L_T12S_K14S_I15V_L19L_N37N_R41K_K45R_D60E_L63L.fasta	7	0m54.587s	0	54.587	54.587	55 sec	7.79814
109412_L10L_T12S_K14S_I15V_L19L_N37N_R41K_K45R_D60E_L63P.fasta	8	0m58.977s	0	58.977	58.977	59 sec	7.37212
109412_L10L_T12S_K14S_I15V_L19L_N37N_R41R_K45K_D60D_L63L.fasta	4	0m43.440s	0	43.440	43.44	43 sec	10.86
109412_L10L_T12S_K14S_I15V_L19L_N37N_R41R_K45K_D60D_L63P.fasta	5	0m47.222s	0	47.222	47.222	47 sec	9.4444
109412_L10L_T12S_K14S_I15V_L19L_N37N_R41R_K45K_D60E_L63L.fasta	5	0m48.535s	0	48.535	48.535	49 sec	9.707
109412_L10L_T12S_K14S_I15V_L19L_N37N_R41R_K45K_D60E_L63P.fasta	6	0m51.855s	0	51.855	51.855	52 sec	8.6425
109412_L10L_T12S_K14S_I15V_L19L_N37N_R41R_K45R_D60D_L63L.fasta	5	0m48.607s	0	48.607	48.607	49 sec	9.7214
109412_L10L_T12S_K14S_I15V_L19L_N37N_R41R_K45R_D60D_L63P.fasta	6	0m52.684s	0	52.684	52.684	53 sec	8.78067
109412_L10L_T12S_K14S_I15V_L19L_N37N_R41R_K45R_D60E_L63L.fasta	6	0m51.860s	0	51.860	51.86	52 sec	8.64333
109412_L10L_T12S_K14S_I15V_L19L_N37N_R41R_K45R_D60E_L63P.fasta	7	0m54.848s	0	54.848	54.848	55 sec	7.83543
109412_L10L_T12T_K14N_I15I_L19I_N37D_R41K_K45K_D60D_L63L.fasta	5	0m47.905s	0	47.905	47.905	48 sec	9.581
109412_L10L_T12T_K14N_I15I_L19I_N37D_R41K_K45K_D60D_L63P.fasta	6	0m52.528s	0	52.528	52.528	53 sec	8.75467
109412_L10L_T12T_K14N_I15I_L19I_N37D_R41K_K45K_D60E_L63L.fasta	6	0m52.199s	0	52.199	52.199	52 sec	8.69983
109412_L10L_T12T_K14N_I15I_L19I_N37D_R41K_K45K_D60E_L63P.fasta	7	0m57.071s	0	57.071	57.071	57 sec	8.153
109412_L10L_T12T_K14N_I15I_L19I_N37D_R41K_K45R_D60D_L63L.fasta	6	0m52.974s	0	52.974	52.974	53 sec	8.829
109412_L10L_T12T_K14N_I15I_L19I_N37D_R41K_K45R_D60D_L63P.fasta	7	0m55.763s	0	55.763	55.763	56 sec	7.96614
109412_L10L_T12T_K14N_I15I_L19I_N37D_R41K_K45R_D60E_L63L.fasta	7	0m56.278s	0	56.278	56.278	56 sec	8.03971
109412_L10L_T12T_K14N_I15I_L19I_N37D_R41K_K45R_D60E_L63P.fasta	8	0m59.534s	0	59.534	59.534	0 sec	7.44175
109412_L10L_T12T_K14N_I15I_L19I_N37D_R41R_K45K_D60D_L63L.fasta	4	0m47.014s	0	47.014	47.014	47 sec	11.7535
109412_L10L_T12T_K14N_I15I_L19I_N37D_R41R_K45K_D60D_L63P.fasta	5	0m48.856s	0	48.856	48.856	49 sec	9.7712
109412_L10L_T12T_K14N_I15I_L19I_N37D_R41R_K45K_D60E_L63L.fasta	5	0m48.097s	0	48.097	48.097	48 sec	9.6194
109412_L10L_T12T_K14N_I15I_L19I_N37D_R41R_K45K_D60E_L63P.fasta	6	0m52.308s	0	52.308	52.308	52 sec	8.718
109412_L10L_T12T_K14N_I15I_L19I_N37D_R41R_K45R_D60D_L63L.fasta	5	0m47.898s	0	47.898	47.898	48 sec	9.5796
109412_L10L_T12T_K14N_I15I_L19I_N37D_R41R_K45R_D60D_L63P.fasta	6	0m51.622s	0	51.622	51.622	52 sec	8.60367
109412_L10L_T12T_K14N_I15I_L19I_N37D_R41R_K45R_D60E_L63L.fasta	6	0m52.601s	0	52.601	52.601	53 sec	8.76683
109412_L10L_T12T_K14N_I15I_L19I_N37D_R41R_K45R_D60E_L63P.fasta	7	0m54.726s	0	54.726	54.726	55 sec	7.818
109412_L10L_T12T_K14N_I15I_L19I_N37N_R41K_K45K_D60D_L63L.fasta	4	0m45.142s	0	45.142	45.142	45 sec	11.2855
109412_L10L_T12T_K14N_I15I_L19I_N37N_R41K_K45K_D60D_L63P.fasta	5	0m49.454s	0	49.454	49.454	49 sec	9.8908
109412_L10L_T12T_K14N_I15I_L19I_N37N_R41K_K45K_D60E_L63L.fasta	5	0m49.762s	0	49.762	49.762	50 sec	9.9524
109412_L10L_T12T_K14N_I15I_L19I_N37N_R41K_K45K_D60E_L63P.fasta	6	0m52.809s	0	52.809	52.809	53 sec	8.8015
109412_L10L_T12T_K14N_I15I_L19I_N37N_R41K_K45R_D60D_L63L.fasta	5	0m48.601s	0	48.601	48.601	49 sec	9.7202
109412_L10L_T12T_K14N_I15I_L19I_N37N_R41K_K45R_D60D_L63P.fasta	6	0m50.825s	0	50.825	50.825	51 sec	8.47083
109412_L10L_T12T_K14N_I15I_L19I_N37N_R41K_K45R_D60E_L63L.fasta	6	0m52.030s	0	52.030	52.03	52 sec	8.67167
109412_L10L_T12T_K14N_I15I_L19I_N37N_R41K_K45R_D60E_L63P.fasta	7	0m56.086s	0	56.086	56.086	56 sec	8.01229
109412_L10L_T12T_K14N_I15I_L19I_N37N_R41R_K45K_D60D_L63L.fasta	3	0m41.116s	0	41.116	41.116	41 sec	13.7053
109412_L10L_T12T_K14N_I15I_L19I_N37N_R41R_K45K_D60D_L63P.fasta	4	0m45.375s	0	45.375	45.375	45 sec	11.3438
109412_L10L_T12T_K14N_I15I_L19I_N37N_R41R_K45K_D60E_L63L.fasta	4	0m45.096s	0	45.096	45.096	45 sec	11.274
109412_L10L_T12T_K14N_I15I_L19I_N37N_R41R_K45K_D60E_L63P.fasta	5	0m48.409s	0	48.409	48.409	48 sec	9.6818
109412_L10L_T12T_K14N_I15I_L19I_N37N_R41R_K45R_D60D_L63L.fasta	4	0m44.427s	0	44.427	44.427	44 sec	11.1067
109412_L10L_T12T_K14N_I15I_L19I_N37N_R41R_K45R_D60D_L63P.fasta	5	0m46.600s	0	46.600	46.6	47 sec	9.32
109412_L10L_T12T_K14N_I15I_L19I_N37N_R41R_K45R_D60E_L63L.fasta	5	0m47.695s	0	47.695	47.695	48 sec	9.539
109412_L10L_T12T_K14N_I15I_L19I_N37N_R41R_K45R_D60E_L63P.fasta	6	0m51.360s	0	51.360	51.36	51 sec	8.56
109412_L10L_T12T_K14N_I15I_L19L_N37D_R41K_K45K_D60D_L63L.fasta	4	0m44.777s	0	44.777	44.777	45 sec	11.1943
109412_L10L_T12T_K14N_I15I_L19L_N37D_R41K_K45K_D60D_L63P.fasta	5	0m49.523s	0	49.523	49.523	50 sec	9.9046
109412_L10L_T12T_K14N_I15I_L19L_N37D_R41K_K45K_D60E_L63L.fasta	5	0m48.064s	0	48.064	48.064	48 sec	9.6128
109412_L10L_T12T_K14N_I15I_L19L_N37D_R41K_K45K_D60E_L63P.fasta	6	0m52.141s	0	52.141	52.141	52 sec	8.69017
109412_L10L_T12T_K14N_I15I_L19L_N37D_R41K_K45R_D60D_L63L.fasta	5	0m49.442s	0	49.442	49.442	49 sec	9.8884
109412_L10L_T12T_K14N_I15I_L19L_N37D_R41K_K45R_D60D_L63P.fasta	6	0m52.353s	0	52.353	52.353	52 sec	8.7255
109412_L10L_T12T_K14N_I15I_L19L_N37D_R41K_K45R_D60E_L63L.fasta	6	0m50.848s	0	50.848	50.848	51 sec	8.47467
109412_L10L_T12T_K14N_I15I_L19L_N37D_R41K_K45R_D60E_L63P.fasta	7	0m55.438s	0	55.438	55.438	55 sec	7.91971
109412_L10L_T12T_K14N_I15I_L19L_N37D_R41R_K45K_D60D_L63L.fasta	3	0m41.493s	0	41.493	41.493	41 sec	13.831
109412_L10L_T12T_K14N_I15I_L19L_N37D_R41R_K45K_D60D_L63P.fasta	4	0m44.598s	0	44.598	44.598	45 sec	11.1495
109412_L10L_T12T_K14N_I15I_L19L_N37D_R41R_K45K_D60E_L63L.fasta	4	0m44.378s	0	44.378	44.378	44 sec	11.0945
109412_L10L_T12T_K14N_I15I_L19L_N37D_R41R_K45K_D60E_L63P.fasta	5	0m49.587s	0	49.587	49.587	50 sec	9.9174
109412_L10L_T12T_K14N_I15I_L19L_N37D_R41R_K45R_D60D_L63L.fasta	4	0m44.896s	0	44.896	44.896	45 sec	11.224
109412_L10L_T12T_K14N_I15I_L19L_N37D_R41R_K45R_D60D_L63P.fasta	5	0m46.561s	0	46.561	46.561	47 sec	9.3122
109412_L10L_T12T_K14N_I15I_L19L_N37D_R41R_K45R_D60E_L63L.fasta	5	0m47.280s	0	47.280	47.28	47 sec	9.456
109412_L10L_T12T_K14N_I15I_L19L_N37D_R41R_K45R_D60E_L63P.fasta	6	0m51.004s	0	51.004	51.004	51 sec	8.50067
109412_L10L_T12T_K14N_I15I_L19L_N37N_R41K_K45K_D60D_L63L.fasta	3	0m41.189s	0	41.189	41.189	41 sec	13.7297
109412_L10L_T12T_K14N_I15I_L19L_N37N_R41K_K45K_D60D_L63P.fasta	4	0m45.966s	0	45.966	45.966	46 sec	11.4915
109412_L10L_T12T_K14N_I15I_L19L_N37N_R41K_K45K_D60E_L63L.fasta	4	0m44.572s	0	44.572	44.572	45 sec	11.143
109412_L10L_T12T_K14N_I15I_L19L_N37N_R41K_K45K_D60E_L63P.fasta	5	0m49.024s	0	49.024	49.024	49 sec	9.8048
109412_L10L_T12T_K14N_I15I_L19L_N37N_R41K_K45R_D60D_L63L.fasta	4	0m43.786s	0	43.786	43.786	44 sec	10.9465
109412_L10L_T12T_K14N_I15I_L19L_N37N_R41K_K45R_D60D_L63P.fasta	5	0m48.787s	0	48.787	48.787	49 sec	9.7574
109412_L10L_T12T_K14N_I15I_L19L_N37N_R41K_K45R_D60E_L63L.fasta	5	0m48.570s	0	48.570	48.57	49 sec	9.714
109412_L10L_T12T_K14N_I15I_L19L_N37N_R41K_K45R_D60E_L63P.fasta	6	0m51.471s	0	51.471	51.471	51 sec	8.5785
109412_L10L_T12T_K14N_I15I_L19L_N37N_R41R_K45K_D60D_L63L.fasta	2	0m36.497s	0	36.497	36.497	36 sec	18.2485
109412_L10L_T12T_K14N_I15I_L19L_N37N_R41R_K45K_D60D_L63P.fasta	3	0m39.909s	0	39.909	39.909	40 sec	13.303
109412_L10L_T12T_K14N_I15I_L19L_N37N_R41R_K45K_D60E_L63L.fasta	3	0m41.339s	0	41.339	41.339	41 sec	13.7797
109412_L10L_T12T_K14N_I15I_L19L_N37N_R41R_K45K_D60E_L63P.fasta	4	0m43.631s	0	43.631	43.631	44 sec	10.9078
109412_L10L_T12T_K14N_I15I_L19L_N37N_R41R_K45R_D60D_L63L.fasta	3	0m39.972s	0	39.972	39.972	40 sec	13.324
109412_L10L_T12T_K14N_I15I_L19L_N37N_R41R_K45R_D60D_L63P.fasta	4	0m44.269s	0	44.269	44.269	44 sec	11.0672
109412_L10L_T12T_K14N_I15I_L19L_N37N_R41R_K45R_D60E_L63L.fasta	4	0m44.276s	0	44.276	44.276	44 sec	11.069
109412_L10L_T12T_K14N_I15I_L19L_N37N_R41R_K45R_D60E_L63P.fasta	5	0m48.386s	0	48.386	48.386	48 sec	9.6772
109412_L10L_T12T_K14N_I15V_L19I_N37D_R41K_K45K_D60D_L63L.fasta	6	0m53.103s	0	53.103	53.103	53 sec	8.8505
109412_L10L_T12T_K14N_I15V_L19I_N37D_R41K_K45K_D60D_L63P.fasta	7	0m56.835s	0	56.835	56.835	57 sec	8.11929
109412_L10L_T12T_K14N_I15V_L19I_N37D_R41K_K45K_D60E_L63L.fasta	7	0m56.407s	0	56.407	56.407	56 sec	8.05814
109412_L10L_T12T_K14N_I15V_L19I_N37D_R41K_K45K_D60E_L63P.fasta	8	0m59.978s	0	59.978	59.978	0 sec	7.49725
109412_L10L_T12T_K14N_I15V_L19I_N37D_R41K_K45R_D60D_L63L.fasta	7	0m55.563s	0	55.563	55.563	56 sec	7.93757
109412_L10L_T12T_K14N_I15V_L19I_N37D_R41K_K45R_D60D_L63P.fasta	8	0m58.581s	0	58.581	58.581	59 sec	7.32263
109412_L10L_T12T_K14N_I15V_L19I_N37D_R41K_K45R_D60E_L63L.fasta	8	0m59.263s	0	59.263	59.263	59 sec	7.40787
109412_L10L_T12T_K14N_I15V_L19I_N37D_R41K_K45R_D60E_L63P.fasta	9	1m3.534s	60	3.534	63.534	1 min 4 sec	7.05933
109412_L10L_T12T_K14N_I15V_L19I_N37D_R41R_K45K_D60D_L63L.fasta	5	0m48.731s	0	48.731	48.731	49 sec	9.7462
109412_L10L_T12T_K14N_I15V_L19I_N37D_R41R_K45K_D60D_L63P.fasta	6	0m53.869s	0	53.869	53.869	54 sec	8.97817
109412_L10L_T12T_K14N_I15V_L19I_N37D_R41R_K45K_D60E_L63L.fasta	6	0m52.593s	0	52.593	52.593	53 sec	8.7655
109412_L10L_T12T_K14N_I15V_L19I_N37D_R41R_K45K_D60E_L63P.fasta	7	0m56.745s	0	56.745	56.745	57 sec	8.10643
109412_L10L_T12T_K14N_I15V_L19I_N37D_R41R_K45R_D60D_L63L.fasta	6	0m51.468s	0	51.468	51.468	51 sec	8.578
109412_L10L_T12T_K14N_I15V_L19I_N37D_R41R_K45R_D60D_L63P.fasta	7	0m53.722s	0	53.722	53.722	54 sec	7.67457
109412_L10L_T12T_K14N_I15V_L19I_N37D_R41R_K45R_D60E_L63L.fasta	7	0m56.887s	0	56.887	56.887	57 sec	8.12671
109412_L10L_T12T_K14N_I15V_L19I_N37D_R41R_K45R_D60E_L63P.fasta	8	0m59.407s	0	59.407	59.407	59 sec	7.42587
109412_L10L_T12T_K14N_I15V_L19I_N37N_R41K_K45K_D60D_L63L.fasta	5	0m48.364s	0	48.364	48.364	48 sec	9.6728
109412_L10L_T12T_K14N_I15V_L19I_N37N_R41K_K45K_D60D_L63P.fasta	6	0m53.244s	0	53.244	53.244	53 sec	8.874
109412_L10L_T12T_K14N_I15V_L19I_N37N_R41K_K45K_D60E_L63L.fasta	6	0m53.295s	0	53.295	53.295	53 sec	8.8825
109412_L10L_T12T_K14N_I15V_L19I_N37N_R41K_K45K_D60E_L63P.fasta	7	0m56.274s	0	56.274	56.274	56 sec	8.03914
109412_L10L_T12T_K14N_I15V_L19I_N37N_R41K_K45R_D60D_L63L.fasta	6	0m51.740s	0	51.740	51.74	52 sec	8.62333
109412_L10L_T12T_K14N_I15V_L19I_N37N_R41K_K45R_D60D_L63P.fasta	7	0m55.631s	0	55.631	55.631	56 sec	7.94729
109412_L10L_T12T_K14N_I15V_L19I_N37N_R41K_K45R_D60E_L63L.fasta	7	0m55.384s	0	55.384	55.384	55 sec	7.912
109412_L10L_T12T_K14N_I15V_L19I_N37N_R41K_K45R_D60E_L63P.fasta	8	1m0.056s	60	0.056	60.056	1 min 0 sec	7.507
109412_L10L_T12T_K14N_I15V_L19I_N37N_R41R_K45K_D60D_L63L.fasta	4	0m45.593s	0	45.593	45.593	46 sec	11.3983
109412_L10L_T12T_K14N_I15V_L19I_N37N_R41R_K45K_D60D_L63P.fasta	5	0m48.362s	0	48.362	48.362	48 sec	9.6724
109412_L10L_T12T_K14N_I15V_L19I_N37N_R41R_K45K_D60E_L63L.fasta	5	0m48.967s	0	48.967	48.967	49 sec	9.7934
109412_L10L_T12T_K14N_I15V_L19I_N37N_R41R_K45K_D60E_L63P.fasta	6	0m52.521s	0	52.521	52.521	53 sec	8.7535
109412_L10L_T12T_K14N_I15V_L19I_N37N_R41R_K45R_D60D_L63L.fasta	5	0m48.322s	0	48.322	48.322	48 sec	9.6644
109412_L10L_T12T_K14N_I15V_L19I_N37N_R41R_K45R_D60D_L63P.fasta	6	0m51.475s	0	51.475	51.475	51 sec	8.57917
109412_L10L_T12T_K14N_I15V_L19I_N37N_R41R_K45R_D60E_L63L.fasta	6	0m52.114s	0	52.114	52.114	52 sec	8.68567
109412_L10L_T12T_K14N_I15V_L19I_N37N_R41R_K45R_D60E_L63P.fasta	7	0m55.438s	0	55.438	55.438	55 sec	7.91971
109412_L10L_T12T_K14N_I15V_L19L_N37D_R41K_K45K_D60D_L63L.fasta	5	0m48.086s	0	48.086	48.086	48 sec	9.6172
109412_L10L_T12T_K14N_I15V_L19L_N37D_R41K_K45K_D60D_L63P.fasta	6	0m53.404s	0	53.404	53.404	53 sec	8.90067
109412_L10L_T12T_K14N_I15V_L19L_N37D_R41K_K45K_D60E_L63L.fasta	6	0m53.039s	0	53.039	53.039	53 sec	8.83983
109412_L10L_T12T_K14N_I15V_L19L_N37D_R41K_K45K_D60E_L63P.fasta	7	0m56.178s	0	56.178	56.178	56 sec	8.02543
109412_L10L_T12T_K14N_I15V_L19L_N37D_R41K_K45R_D60D_L63L.fasta	6	0m50.496s	0	50.496	50.496	50 sec	8.416
109412_L10L_T12T_K14N_I15V_L19L_N37D_R41K_K45R_D60D_L63P.fasta	7	0m55.172s	0	55.172	55.172	55 sec	7.88171
109412_L10L_T12T_K14N_I15V_L19L_N37D_R41K_K45R_D60E_L63L.fasta	7	0m55.955s	0	55.955	55.955	56 sec	7.99357
109412_L10L_T12T_K14N_I15V_L19L_N37D_R41K_K45R_D60E_L63P.fasta	8	0m58.444s	0	58.444	58.444	58 sec	7.3055
109412_L10L_T12T_K14N_I15V_L19L_N37D_R41R_K45K_D60D_L63L.fasta	4	0m44.517s	0	44.517	44.517	45 sec	11.1293
109412_L10L_T12T_K14N_I15V_L19L_N37D_R41R_K45K_D60D_L63P.fasta	5	0m48.558s	0	48.558	48.558	49 sec	9.7116
109412_L10L_T12T_K14N_I15V_L19L_N37D_R41R_K45K_D60E_L63L.fasta	5	0m48.531s	0	48.531	48.531	49 sec	9.7062
109412_L10L_T12T_K14N_I15V_L19L_N37D_R41R_K45K_D60E_L63P.fasta	6	0m53.108s	0	53.108	53.108	53 sec	8.85133
109412_L10L_T12T_K14N_I15V_L19L_N37D_R41R_K45R_D60D_L63L.fasta	5	0m48.251s	0	48.251	48.251	48 sec	9.6502
109412_L10L_T12T_K14N_I15V_L19L_N37D_R41R_K45R_D60D_L63P.fasta	6	0m51.276s	0	51.276	51.276	51 sec	8.546
109412_L10L_T12T_K14N_I15V_L19L_N37D_R41R_K45R_D60E_L63L.fasta	6	0m51.971s	0	51.971	51.971	52 sec	8.66183
109412_L10L_T12T_K14N_I15V_L19L_N37D_R41R_K45R_D60E_L63P.fasta	7	0m54.637s	0	54.637	54.637	55 sec	7.80529
109412_L10L_T12T_K14N_I15V_L19L_N37N_R41K_K45K_D60D_L63L.fasta	4	0m45.560s	0	45.560	45.56	46 sec	11.39
109412_L10L_T12T_K14N_I15V_L19L_N37N_R41K_K45K_D60D_L63P.fasta	5	0m47.694s	0	47.694	47.694	48 sec	9.5388
109412_L10L_T12T_K14N_I15V_L19L_N37N_R41K_K45K_D60E_L63L.fasta	5	0m49.053s	0	49.053	49.053	49 sec	9.8106
103057_I64I_G73A.fasta	22	1m53.062s	60	53.062	113.062	1 min 53 sec	5.13918
103057_I64I_G73T.fasta	22	1m52.201s	60	52.201	112.201	1 min 52 sec	5.10005
103057_I64V_G73A.fasta	23	1m55.757s	60	55.757	115.757	1 min 56 sec	5.03291
103057_I64V_G73T.fasta	23	1m56.843s	60	56.843	116.843	1 min 57 sec	5.08013
103185_I13I_M46L_I64I.fasta	17	1m32.914s	60	32.914	92.914	1 min 33 sec	5.46553
103185_I13I_M46L_I64M.fasta	18	1m38.777s	60	38.777	98.777	1 min 39 sec	5.48761
103185_I13I_M46M_I64I.fasta	16	1m28.142s	60	28.142	88.142	1 min 28 sec	5.50887
103185_I13I_M46M_I64M.fasta	17	1m32.918s	60	32.918	92.918	1 min 33 sec	5.46576
103185_I13V_M46L_I64I.fasta	18	1m34.673s	60	34.673	94.673	1 min 35 sec	5.25961
103185_I13V_M46L_I64M.fasta	19	1m41.134s	60	41.134	101.134	1 min 41 sec	5.32284
103185_I13V_M46M_I64I.fasta	17	1m31.664s	60	31.664	91.664	1 min 32 sec	5.392
103185_I13V_M46M_I64M.fasta	18	1m37.808s	60	37.808	97.808	1 min 38 sec	5.43378
115065_E34E_N37D.fasta	15	1m24.638s	60	24.638	84.638	1 min 25 sec	5.64253
115065_E34E_N37N.fasta	14	1m20.974s	60	20.974	80.974	1 min 21 sec	5.78386
115065_E34F_N37D.fasta	16	1m30.440s	60	30.440	90.44	1 min 30 sec	5.6525
115065_E34F_N37N.fasta	15	1m25.964s	60	25.964	85.964	1 min 26 sec	5.73093
115071_P39P_K43I_L63A.fasta	22	1m53.419s	60	53.419	113.419	1 min 53 sec	5.15541
115071_P39P_K43I_L63T.fasta	22	1m51.174s	60	51.174	111.174	1 min 51 sec	5.05336
115071_P39P_K43K_L63A.fasta	21	1m50.343s	60	50.343	110.343	1 min 50 sec	5.25443
115071_P39P_K43K_L63T.fasta	21	1m46.567s	60	46.567	106.567	1 min 47 sec	5.07462
115071_P39P_K43T_L63A.fasta	22	1m54.113s	60	54.113	114.113	1 min 54 sec	5.18695
115071_P39P_K43T_L63T.fasta	22	1m51.333s	60	51.333	111.333	1 min 51 sec	5.06059
115071_P39T_K43I_L63A.fasta	23	1m55.114s	60	55.114	115.114	1 min 55 sec	5.00496
115071_P39T_K43I_L63T.fasta	23	1m57.687s	60	57.687	117.687	1 min 58 sec	5.11683
115071_P39T_K43K_L63A.fasta	22	1m53.615s	60	53.615	113.615	1 min 54 sec	5.16432
115071_P39T_K43K_L63T.fasta	22	1m51.910s	60	51.910	111.91	1 min 52 sec	5.08682
115071_P39T_K43T_L63A.fasta	23	1m54.152s	60	54.152	114.152	1 min 54 sec	4.96313
115071_P39T_K43T_L63T.fasta	23	1m55.233s	60	55.233	115.233	1 min 55 sec	5.01013
115739_K43I_C95C.fasta	21	1m45.186s	60	45.186	105.186	1 min 45 sec	5.00886
115739_K43I_C95F.fasta	22	1m48.401s	60	48.401	108.401	1 min 48 sec	4.92732
115739_K43T_C95C.fasta	21	1m46.576s	60	46.576	106.576	1 min 47 sec	5.07505
115739_K43T_C95F.fasta	22	1m49.510s	60	49.510	109.51	1 min 50 sec	4.97773
116914_K43K_P79H.fasta	17	1m34.104s	60	34.104	94.104	1 min 34 sec	5.53553
116914_K43K_P79Q.fasta	17	1m34.316s	60	34.316	94.316	1 min 34 sec	5.548
116914_K43T_P79H.fasta	18	1m36.212s	60	36.212	96.212	1 min 36 sec	5.34511
116914_K43T_P79Q.fasta	18	1m38.237s	60	38.237	98.237	1 min 38 sec	5.45761
116922.fasta	21	1m50.692s	60	50.692	110.692	1 min 51 sec	5.27105
117025_V11I_T12P_I13I_I15I_K20G_K43K_H69H_I72I.fasta	18	1m36.290s	60	36.290	96.29	1 min 36 sec	5.34944
117025_V11I_T12P_I13I_I15I_K20G_K43K_H69H_I72L.fasta	19	1m41.278s	60	41.278	101.278	1 min 41 sec	5.33042
117025_V11I_T12P_I13I_I15I_K20G_K43K_H69H_I72M.fasta	19	1m39.195s	60	39.195	99.195	1 min 39 sec	5.22079
117025_V11I_T12P_I13I_I15I_K20G_K43K_H69Y_I72I.fasta	19	1m41.511s	60	41.511	101.511	1 min 42 sec	5.34268
117025_V11I_T12P_I13I_I15I_K20G_K43K_H69Y_I72L.fasta	20	1m43.071s	60	43.071	103.071	1 min 43 sec	5.15355
117025_V11I_T12P_I13I_I15I_K20G_K43K_H69Y_I72M.fasta	20	1m44.592s	60	44.592	104.592	1 min 45 sec	5.2296
117025_V11I_T12P_I13I_I15I_K20G_K43T_H69H_I72I.fasta	19	1m39.834s	60	39.834	99.834	1 min 40 sec	5.25442
117025_V11I_T12P_I13I_I15I_K20G_K43T_H69H_I72L.fasta	20	1m45.490s	60	45.490	105.49	1 min 45 sec	5.2745
117025_V11I_T12P_I13I_I15I_K20G_K43T_H69H_I72M.fasta	20	1m42.318s	60	42.318	102.318	1 min 42 sec	5.1159
117025_V11I_T12P_I13I_I15I_K20G_K43T_H69Y_I72I.fasta	20	1m46.826s	60	46.826	106.826	1 min 47 sec	5.3413
117025_V11I_T12P_I13I_I15I_K20G_K43T_H69Y_I72L.fasta	21	1m47.259s	60	47.259	107.259	1 min 47 sec	5.10757
117025_V11I_T12P_I13I_I15I_K20G_K43T_H69Y_I72M.fasta	21	1m49.309s	60	49.309	109.309	1 min 49 sec	5.20519
117025_V11I_T12P_I13I_I15I_K20I_K43K_H69H_I72I.fasta	18	1m37.123s	60	37.123	97.123	1 min 37 sec	5.39572
117025_V11I_T12P_I13I_I15I_K20I_K43K_H69H_I72L.fasta	19	1m39.982s	60	39.982	99.982	1 min 40 sec	5.26221
117025_V11I_T12P_I13I_I15I_K20I_K43K_H69H_I72M.fasta	19	1m39.658s	60	39.658	99.658	1 min 40 sec	5.24516
117025_V11I_T12P_I13I_I15I_K20I_K43K_H69Y_I72I.fasta	19	1m39.824s	60	39.824	99.824	1 min 40 sec	5.25389
117025_V11I_T12P_I13I_I15I_K20I_K43K_H69Y_I72L.fasta	20	1m46.744s	60	46.744	106.744	1 min 47 sec	5.3372
117025_V11I_T12P_I13I_I15I_K20I_K43K_H69Y_I72M.fasta	20	1m44.548s	60	44.548	104.548	1 min 45 sec	5.2274
117025_V11I_T12P_I13I_I15I_K20I_K43T_H69H_I72I.fasta	19	1m40.799s	60	40.799	100.799	1 min 41 sec	5.30521
117025_V11I_T12P_I13I_I15I_K20I_K43T_H69H_I72L.fasta	20	1m44.149s	60	44.149	104.149	1 min 44 sec	5.20745
117025_V11I_T12P_I13I_I15I_K20I_K43T_H69H_I72M.fasta	20	1m44.606s	60	44.606	104.606	1 min 45 sec	5.2303
117025_V11I_T12P_I13I_I15I_K20I_K43T_H69Y_I72I.fasta	20	1m44.650s	60	44.650	104.65	1 min 45 sec	5.2325
117025_V11I_T12P_I13I_I15I_K20I_K43T_H69Y_I72L.fasta	21	1m46.990s	60	46.990	106.99	1 min 47 sec	5.09476
117025_V11I_T12P_I13I_I15I_K20I_K43T_H69Y_I72M.fasta	21	1m47.839s	60	47.839	107.839	1 min 48 sec	5.13519
117025_V11I_T12P_I13I_I15I_K20R_K43K_H69H_I72I.fasta	18	1m38.410s	60	38.410	98.41	1 min 38 sec	5.46722
117025_V11I_T12P_I13I_I15I_K20R_K43K_H69H_I72L.fasta	19	1m37.469s	60	37.469	97.469	1 min 37 sec	5.12995
117025_V11I_T12P_I13I_I15I_K20R_K43K_H69H_I72M.fasta	19	1m42.888s	60	42.888	102.888	1 min 43 sec	5.41516
117025_V11I_T12P_I13I_I15I_K20R_K43K_H69Y_I72I.fasta	19	1m42.387s	60	42.387	102.387	1 min 42 sec	5.38879
117025_V11I_T12P_I13I_I15I_K20R_K43K_H69Y_I72L.fasta	20	1m45.400s	60	45.400	105.4	1 min 45 sec	5.27
117025_V11I_T12P_I13I_I15I_K20R_K43K_H69Y_I72M.fasta	20	1m45.344s	60	45.344	105.344	1 min 45 sec	5.2672
117025_V11I_T12P_I13I_I15I_K20R_K43T_H69H_I72I.fasta	19	1m41.412s	60	41.412	101.412	1 min 41 sec	5.33747
117025_V11I_T12P_I13I_I15I_K20R_K43T_H69H_I72L.fasta	20	1m45.464s	60	45.464	105.464	1 min 45 sec	5.2732
117025_V11I_T12P_I13I_I15I_K20R_K43T_H69H_I72M.fasta	20	1m44.609s	60	44.609	104.609	1 min 45 sec	5.23045
117025_V11I_T12P_I13I_I15I_K20R_K43T_H69Y_I72I.fasta	20	1m44.280s	60	44.280	104.28	1 min 44 sec	5.214
117025_V11I_T12P_I13I_I15I_K20R_K43T_H69Y_I72L.fasta	21	1m47.273s	60	47.273	107.273	1 min 47 sec	5.10824
117025_V11I_T12P_I13I_I15I_K20R_K43T_H69Y_I72M.fasta	21	1m46.211s	60	46.211	106.211	1 min 46 sec	5.05767
117025_V11I_T12P_I13I_I15I_K20V_K43K_H69H_I72I.fasta	18	1m35.538s	60	35.538	95.538	1 min 36 sec	5.30767
117025_V11I_T12P_I13I_I15I_K20V_K43K_H69H_I72L.fasta	19	1m40.795s	60	40.795	100.795	1 min 41 sec	5.305
117025_V11I_T12P_I13I_I15I_K20V_K43K_H69H_I72M.fasta	19	1m39.675s	60	39.675	99.675	1 min 40 sec	5.24605
117025_V11I_T12P_I13I_I15I_K20V_K43K_H69Y_I72I.fasta	19	1m41.047s	60	41.047	101.047	1 min 41 sec	5.31826
117025_V11I_T12P_I13I_I15I_K20V_K43K_H69Y_I72L.fasta	20	1m44.185s	60	44.185	104.185	1 min 44 sec	5.20925
117025_V11I_T12P_I13I_I15I_K20V_K43K_H69Y_I72M.fasta	20	1m45.508s	60	45.508	105.508	1 min 46 sec	5.2754
117025_V11I_T12P_I13I_I15I_K20V_K43T_H69H_I72I.fasta	19	1m41.540s	60	41.540	101.54	1 min 42 sec	5.34421
117025_V11I_T12P_I13I_I15I_K20V_K43T_H69H_I72L.fasta	20	1m43.416s	60	43.416	103.416	1 min 43 sec	5.1708
117025_V11I_T12P_I13I_I15I_K20V_K43T_H69H_I72M.fasta	20	1m43.100s	60	43.100	103.1	1 min 43 sec	5.155
117025_V11I_T12P_I13I_I15I_K20V_K43T_H69Y_I72I.fasta	20	1m42.725s	60	42.725	102.725	1 min 43 sec	5.13625
117025_V11I_T12P_I13I_I15I_K20V_K43T_H69Y_I72L.fasta	21	1m48.223s	60	48.223	108.223	1 min 48 sec	5.15348
117025_V11I_T12P_I13I_I15I_K20V_K43T_H69Y_I72M.fasta	21	1m47.870s	60	47.870	107.87	1 min 48 sec	5.13667
117025_V11I_T12P_I13I_I15V_K20G_K43K_H69H_I72I.fasta	19	1m39.750s	60	39.750	99.75	1 min 40 sec	5.25
117025_V11I_T12P_I13I_I15V_K20G_K43K_H69H_I72L.fasta	20	1m42.823s	60	42.823	102.823	1 min 43 sec	5.14115
117025_V11I_T12P_I13I_I15V_K20G_K43K_H69H_I72M.fasta	20	1m43.839s	60	43.839	103.839	1 min 44 sec	5.19195
117025_V11I_T12P_I13I_I15V_K20G_K43K_H69Y_I72I.fasta	20	1m44.552s	60	44.552	104.552	1 min 45 sec	5.2276
117025_V11I_T12P_I13I_I15V_K20G_K43K_H69Y_I72L.fasta	21	1m49.170s	60	49.170	109.17	1 min 49 sec	5.19857
117025_V11I_T12P_I13I_I15V_K20G_K43K_H69Y_I72M.fasta	21	1m47.895s	60	47.895	107.895	1 min 48 sec	5.13786
117025_V11I_T12P_I13I_I15V_K20G_K43T_H69H_I72I.fasta	20	1m43.400s	60	43.400	103.4	1 min 43 sec	5.17
117025_V11I_T12P_I13I_I15V_K20G_K43T_H69H_I72L.fasta	21	1m47.588s	60	47.588	107.588	1 min 48 sec	5.12324
117025_V11I_T12P_I13I_I15V_K20G_K43T_H69H_I72M.fasta	21	1m46.393s	60	46.393	106.393	1 min 46 sec	5.06633
117025_V11I_T12P_I13I_I15V_K20G_K43T_H69Y_I72I.fasta	21	1m49.602s	60	49.602	109.602	1 min 50 sec	5.21914
117025_V11I_T12P_I13I_I15V_K20G_K43T_H69Y_I72L.fasta	22	1m53.068s	60	53.068	113.068	1 min 53 sec	5.13945
117025_V11I_T12P_I13I_I15V_K20G_K43T_H69Y_I72M.fasta	22	1m53.532s	60	53.532	113.532	1 min 54 sec	5.16055
117025_V11I_T12P_I13I_I15V_K20I_K43K_H69H_I72I.fasta	19	1m40.331s	60	40.331	100.331	1 min 40 sec	5.28058
117025_V11I_T12P_I13I_I15V_K20I_K43K_H69H_I72L.fasta	20	1m43.146s	60	43.146	103.146	1 min 43 sec	5.1573
117025_V11I_T12P_I13I_I15V_K20I_K43K_H69H_I72M.fasta	20	1m44.361s	60	44.361	104.361	1 min 44 sec	5.21805
117025_V11I_T12P_I13I_I15V_K20I_K43K_H69Y_I72I.fasta	20	1m41.923s	60	41.923	101.923	1 min 42 sec	5.09615
117025_V11I_T12P_I13I_I15V_K20I_K43K_H69Y_I72L.fasta	21	1m45.728s	60	45.728	105.728	1 min 46 sec	5.03467
117025_V11I_T12P_I13I_I15V_K20I_K43K_H69Y_I72M.fasta	21	1m48.974s	60	48.974	108.974	1 min 49 sec	5.18924
117025_V11I_T12P_I13I_I15V_K20I_K43T_H69H_I72I.fasta	20	1m41.473s	60	41.473	101.473	1 min 41 sec	5.07365
117025_V11I_T12P_I13I_I15V_K20I_K43T_H69H_I72L.fasta	21	1m46.689s	60	46.689	106.689	1 min 47 sec	5.08043
117025_V11I_T12P_I13I_I15V_K20I_K43T_H69H_I72M.fasta	21	1m49.518s	60	49.518	109.518	1 min 50 sec	5.21514
117025_V11I_T12P_I13I_I15V_K20I_K43T_H69Y_I72I.fasta	21	1m49.449s	60	49.449	109.449	1 min 49 sec	5.21186
117025_V11I_T12P_I13I_I15V_K20I_K43T_H69Y_I72L.fasta	22	1m50.306s	60	50.306	110.306	1 min 50 sec	5.01391
117025_V11I_T12P_I13I_I15V_K20I_K43T_H69Y_I72M.fasta	22	1m52.777s	60	52.777	112.777	1 min 53 sec	5.12623
117025_V11I_T12P_I13I_I15V_K20R_K43K_H69H_I72I.fasta	19	1m41.376s	60	41.376	101.376	1 min 41 sec	5.33558
117025_V11I_T12P_I13I_I15V_K20R_K43K_H69H_I72L.fasta	20	1m45.334s	60	45.334	105.334	1 min 45 sec	5.2667
117025_V11I_T12P_I13I_I15V_K20R_K43K_H69H_I72M.fasta	20	1m46.041s	60	46.041	106.041	1 min 46 sec	5.30205
117025_V11I_T12P_I13I_I15V_K20R_K43K_H69Y_I72I.fasta	20	1m45.164s	60	45.164	105.164	1 min 45 sec	5.2582
117025_V11I_T12P_I13I_I15V_K20R_K43K_H69Y_I72L.fasta	21	1m50.629s	60	50.629	110.629	1 min 51 sec	5.26805
117025_V11I_T12P_I13I_I15V_K20R_K43K_H69Y_I72M.fasta	21	1m50.478s	60	50.478	110.478	1 min 50 sec	5.26086
117025_V11I_T12P_I13I_I15V_K20R_K43T_H69H_I72I.fasta	20	1m46.525s	60	46.525	106.525	1 min 47 sec	5.32625
117025_V11I_T12P_I13I_I15V_K20R_K43T_H69H_I72L.fasta	21	1m47.493s	60	47.493	107.493	1 min 47 sec	5.11871
117025_V11I_T12P_I13I_I15V_K20R_K43T_H69H_I72M.fasta	21	1m47.425s	60	47.425	107.425	1 min 47 sec	5.11548
117025_V11I_T12P_I13I_I15V_K20R_K43T_H69Y_I72I.fasta	21	1m47.580s	60	47.580	107.58	1 min 48 sec	5.12286
117025_V11I_T12P_I13I_I15V_K20R_K43T_H69Y_I72L.fasta	22	1m51.897s	60	51.897	111.897	1 min 52 sec	5.08623
117025_V11I_T12P_I13I_I15V_K20R_K43T_H69Y_I72M.fasta	22	1m52.807s	60	52.807	112.807	1 min 53 sec	5.12759
117025_V11I_T12P_I13I_I15V_K20V_K43K_H69H_I72I.fasta	19	1m39.982s	60	39.982	99.982	1 min 40 sec	5.26221
117025_V11I_T12P_I13I_I15V_K20V_K43K_H69H_I72L.fasta	20	1m44.725s	60	44.725	104.725	1 min 45 sec	5.23625
117025_V11I_T12P_I13I_I15V_K20V_K43K_H69H_I72M.fasta	20	1m44.304s	60	44.304	104.304	1 min 44 sec	5.2152
117025_V11I_T12P_I13I_I15V_K20V_K43K_H69Y_I72I.fasta	20	1m45.179s	60	45.179	105.179	1 min 45 sec	5.25895
117025_V11I_T12P_I13I_I15V_K20V_K43K_H69Y_I72L.fasta	21	1m49.358s	60	49.358	109.358	1 min 49 sec	5.20752
117025_V11I_T12P_I13I_I15V_K20V_K43K_H69Y_I72M.fasta	21	1m48.648s	60	48.648	108.648	1 min 49 sec	5.17371
117025_V11I_T12P_I13I_I15V_K20V_K43T_H69H_I72I.fasta	20	1m44.009s	60	44.009	104.009	1 min 44 sec	5.20045
117025_V11I_T12P_I13I_I15V_K20V_K43T_H69H_I72L.fasta	21	1m48.329s	60	48.329	108.329	1 min 48 sec	5.15852
117025_V11I_T12P_I13I_I15V_K20V_K43T_H69H_I72M.fasta	21	1m46.315s	60	46.315	106.315	1 min 46 sec	5.06262
117025_V11I_T12P_I13I_I15V_K20V_K43T_H69Y_I72I.fasta	21	1m48.093s	60	48.093	108.093	1 min 48 sec	5.14729
117025_V11I_T12P_I13I_I15V_K20V_K43T_H69Y_I72L.fasta	22	1m50.080s	60	50.080	110.08	1 min 50 sec	5.00364
117025_V11I_T12P_I13I_I15V_K20V_K43T_H69Y_I72M.fasta	22	1m52.050s	60	52.050	112.05	1 min 52 sec	5.09318
117025_V11I_T12P_I13V_I15I_K20G_K43K_H69H_I72I.fasta	19	1m40.969s	60	40.969	100.969	1 min 41 sec	5.31416
117025_V11I_T12P_I13V_I15I_K20G_K43K_H69H_I72L.fasta	20	1m42.532s	60	42.532	102.532	1 min 43 sec	5.1266
117025_V11I_T12P_I13V_I15I_K20G_K43K_H69H_I72M.fasta	20	1m43.985s	60	43.985	103.985	1 min 44 sec	5.19925
117025_V11I_T12P_I13V_I15I_K20G_K43K_H69Y_I72I.fasta	20	1m44.355s	60	44.355	104.355	1 min 44 sec	5.21775
117025_V11I_T12P_I13V_I15I_K20G_K43K_H69Y_I72L.fasta	21	1m48.014s	60	48.014	108.014	1 min 48 sec	5.14352
117025_V11I_T12P_I13V_I15I_K20G_K43K_H69Y_I72M.fasta	21	1m46.926s	60	46.926	106.926	1 min 47 sec	5.09171
117025_V11I_T12P_I13V_I15I_K20G_K43T_H69H_I72I.fasta	20	1m41.074s	60	41.074	101.074	1 min 41 sec	5.0537
117025_V11I_T12P_I13V_I15I_K20G_K43T_H69H_I72L.fasta	21	1m47.426s	60	47.426	107.426	1 min 47 sec	5.11552
117025_V11I_T12P_I13V_I15I_K20G_K43T_H69H_I72M.fasta	21	1m49.314s	60	49.314	109.314	1 min 49 sec	5.20543
117025_V11I_T12P_I13V_I15I_K20G_K43T_H69Y_I72I.fasta	21	1m47.925s	60	47.925	107.925	1 min 48 sec	5.13929
117025_V11I_T12P_I13V_I15I_K20G_K43T_H69Y_I72L.fasta	22	1m48.473s	60	48.473	108.473	1 min 48 sec	4.93059
117025_V11I_T12P_I13V_I15I_K20G_K43T_H69Y_I72M.fasta	22	1m51.091s	60	51.091	111.091	1 min 51 sec	5.04959
117025_V11I_T12P_I13V_I15I_K20I_K43K_H69H_I72I.fasta	19	1m40.556s	60	40.556	100.556	1 min 41 sec	5.29242
117025_V11I_T12P_I13V_I15I_K20I_K43K_H69H_I72L.fasta	20	1m42.876s	60	42.876	102.876	1 min 43 sec	5.1438
117025_V11I_T12P_I13V_I15I_K20I_K43K_H69H_I72M.fasta	20	1m44.567s	60	44.567	104.567	1 min 45 sec	5.22835
117025_V11I_T12P_I13V_I15I_K20I_K43K_H69Y_I72I.fasta	20	1m43.233s	60	43.233	103.233	1 min 43 sec	5.16165
117025_V11I_T12P_I13V_I15I_K20I_K43K_H69Y_I72L.fasta	21	1m46.431s	60	46.431	106.431	1 min 46 sec	5.06814
117025_V11I_T12P_I13V_I15I_K20I_K43K_H69Y_I72M.fasta	21	1m47.312s	60	47.312	107.312	1 min 47 sec	5.1101
117025_V11I_T12P_I13V_I15I_K20I_K43T_H69H_I72I.fasta	20	1m43.240s	60	43.240	103.24	1 min 43 sec	5.162
117025_V11I_T12P_I13V_I15I_K20I_K43T_H69H_I72L.fasta	21	1m49.566s	60	49.566	109.566	1 min 50 sec	5.21743
117025_V11I_T12P_I13V_I15I_K20I_K43T_H69H_I72M.fasta	21	1m49.338s	60	49.338	109.338	1 min 49 sec	5.20657
117025_V11I_T12P_I13V_I15I_K20I_K43T_H69Y_I72I.fasta	21	1m49.728s	60	49.728	109.728	1 min 50 sec	5.22514
117025_V11I_T12P_I13V_I15I_K20I_K43T_H69Y_I72L.fasta	22	1m54.118s	60	54.118	114.118	1 min 54 sec	5.18718
117025_V11I_T12P_I13V_I15I_K20I_K43T_H69Y_I72M.fasta	22	1m50.942s	60	50.942	110.942	1 min 51 sec	5.04282
117025_V11I_T12P_I13V_I15I_K20R_K43K_H69H_I72I.fasta	19	1m40.186s	60	40.186	100.186	1 min 40 sec	5.27295
117025_V11I_T12P_I13V_I15I_K20R_K43K_H69H_I72L.fasta	20	1m44.082s	60	44.082	104.082	1 min 44 sec	5.2041
117025_V11I_T12P_I13V_I15I_K20R_K43K_H69H_I72M.fasta	20	1m45.138s	60	45.138	105.138	1 min 45 sec	5.2569
117025_V11I_T12P_I13V_I15I_K20R_K43K_H69Y_I72I.fasta	20	1m44.675s	60	44.675	104.675	1 min 45 sec	5.23375
117025_V11I_T12P_I13V_I15I_K20R_K43K_H69Y_I72L.fasta	21	1m51.181s	60	51.181	111.181	1 min 51 sec	5.29433
117025_V11I_T12P_I13V_I15I_K20R_K43K_H69Y_I72M.fasta	21	1m49.686s	60	49.686	109.686	1 min 50 sec	5.22314
117025_V11I_T12P_I13V_I15I_K20R_K43T_H69H_I72I.fasta	20	1m43.629s	60	43.629	103.629	1 min 44 sec	5.18145
117025_V11I_T12P_I13V_I15I_K20R_K43T_H69H_I72L.fasta	21	1m48.633s	60	48.633	108.633	1 min 49 sec	5.173
117025_V11I_T12P_I13V_I15I_K20R_K43T_H69H_I72M.fasta	21	1m49.545s	60	49.545	109.545	1 min 50 sec	5.21643
117025_V11I_T12P_I13V_I15I_K20R_K43T_H69Y_I72I.fasta	21	1m50.964s	60	50.964	110.964	1 min 51 sec	5.284
117025_V11I_T12P_I13V_I15I_K20R_K43T_H69Y_I72L.fasta	22	1m53.303s	60	53.303	113.303	1 min 53 sec	5.15014
117025_V11I_T12P_I13V_I15I_K20R_K43T_H69Y_I72M.fasta	22	1m53.667s	60	53.667	113.667	1 min 54 sec	5.16668
117025_V11I_T12P_I13V_I15I_K20V_K43K_H69H_I72I.fasta	19	1m39.694s	60	39.694	99.694	1 min 40 sec	5.24705
117025_V11I_T12P_I13V_I15I_K20V_K43K_H69H_I72L.fasta	20	1m44.293s	60	44.293	104.293	1 min 44 sec	5.21465
117025_V11I_T12P_I13V_I15I_K20V_K43K_H69H_I72M.fasta	20	1m43.369s	60	43.369	103.369	1 min 43 sec	5.16845
117025_V11I_T12P_I13V_I15I_K20V_K43K_H69Y_I72I.fasta	20	1m45.089s	60	45.089	105.089	1 min 45 sec	5.25445
117025_V11I_T12P_I13V_I15I_K20V_K43K_H69Y_I72L.fasta	21	1m47.992s	60	47.992	107.992	1 min 48 sec	5.14248
117025_V11I_T12P_I13V_I15I_K20V_K43K_H69Y_I72M.fasta	21	1m48.026s	60	48.026	108.026	1 min 48 sec	5.1441
117025_V11I_T12P_I13V_I15I_K20V_K43T_H69H_I72I.fasta	20	1m42.779s	60	42.779	102.779	1 min 43 sec	5.13895
117025_V11I_T12P_I13V_I15I_K20V_K43T_H69H_I72L.fasta	21	1m44.819s	60	44.819	104.819	1 min 45 sec	4.99138
117025_V11I_T12P_I13V_I15I_K20V_K43T_H69H_I72M.fasta	21	1m46.714s	60	46.714	106.714	1 min 47 sec	5.08162
117025_V11I_T12P_I13V_I15I_K20V_K43T_H69Y_I72I.fasta	21	1m48.717s	60	48.717	108.717	1 min 49 sec	5.177
117025_V11I_T12P_I13V_I15I_K20V_K43T_H69Y_I72L.fasta	22	1m53.558s	60	53.558	113.558	1 min 54 sec	5.16173
117025_V11I_T12P_I13V_I15I_K20V_K43T_H69Y_I72M.fasta	22	1m53.253s	60	53.253	113.253	1 min 53 sec	5.14786
117025_V11I_T12P_I13V_I15V_K20G_K43K_H69H_I72I.fasta	20	1m43.078s	60	43.078	103.078	1 min 43 sec	5.1539
117025_V11I_T12P_I13V_I15V_K20G_K43K_H69H_I72L.fasta	21	1m43.078s	60	43.078	103.078	1 min 43 sec	4.90848
117025_V11I_T12P_I13V_I15V_K20G_K43K_H69H_I72M.fasta	21	1m43.421s	60	43.421	103.421	1 min 43 sec	4.92481
117025_V11I_T12P_I13V_I15V_K20G_K43K_H69Y_I72I.fasta	21	1m46.692s	60	46.692	106.692	1 min 47 sec	5.08057
117025_V11I_T12P_I13V_I15V_K20G_K43K_H69Y_I72L.fasta	22	1m52.781s	60	52.781	112.781	1 min 53 sec	5.12641
117025_V11I_T12P_I13V_I15V_K20G_K43K_H69Y_I72M.fasta	22	1m50.260s	60	50.260	110.26	1 min 50 sec	5.01182
117025_V11I_T12P_I13V_I15V_K20G_K43T_H69H_I72I.fasta	21	1m46.850s	60	46.850	106.85	1 min 47 sec	5.0881
117025_V11I_T12P_I13V_I15V_K20G_K43T_H69H_I72L.fasta	22	1m50.097s	60	50.097	110.097	1 min 50 sec	5.00441
117025_V11I_T12P_I13V_I15V_K20G_K43T_H69H_I72M.fasta	22	1m51.247s	60	51.247	111.247	1 min 51 sec	5.05668
117025_V11I_T12P_I13V_I15V_K20G_K43T_H69Y_I72I.fasta	22	1m53.173s	60	53.173	113.173	1 min 53 sec	5.14423
117025_V11I_T12P_I13V_I15V_K20G_K43T_H69Y_I72L.fasta	23	1m54.460s	60	54.460	114.46	1 min 54 sec	4.97652
117025_V11I_T12P_I13V_I15V_K20G_K43T_H69Y_I72M.fasta	23	1m56.547s	60	56.547	116.547	1 min 57 sec	5.06726
117025_V11I_T12P_I13V_I15V_K20I_K43K_H69H_I72I.fasta	20	1m44.964s	60	44.964	104.964	1 min 45 sec	5.2482
117025_V11I_T12P_I13V_I15V_K20I_K43K_H69H_I72L.fasta	21	1m46.873s	60	46.873	106.873	1 min 47 sec	5.08919
117025_V11I_T12P_I13V_I15V_K20I_K43K_H69H_I72M.fasta	21	1m47.105s	60	47.105	107.105	1 min 47 sec	5.10024
117025_V11I_T12P_I13V_I15V_K20I_K43K_H69Y_I72I.fasta	21	1m47.466s	60	47.466	107.466	1 min 47 sec	5.11743
117025_V11I_T12P_I13V_I15V_K20I_K43K_H69Y_I72L.fasta	22	1m51.367s	60	51.367	111.367	1 min 51 sec	5.06214
117025_V11I_T12P_I13V_I15V_K20I_K43K_H69Y_I72M.fasta	22	1m51.457s	60	51.457	111.457	1 min 51 sec	5.06623
117025_V11I_T12P_I13V_I15V_K20I_K43T_H69H_I72I.fasta	21	1m46.481s	60	46.481	106.481	1 min 46 sec	5.07052
117025_V11I_T12P_I13V_I15V_K20I_K43T_H69H_I72L.fasta	22	1m52.255s	60	52.255	112.255	1 min 52 sec	5.1025
117025_V11I_T12P_I13V_I15V_K20I_K43T_H69H_I72M.fasta	22	1m50.201s	60	50.201	110.201	1 min 50 sec	5.00914
117025_V11I_T12P_I13V_I15V_K20I_K43T_H69Y_I72I.fasta	22	1m52.279s	60	52.279	112.279	1 min 52 sec	5.10359
117025_V11I_T12P_I13V_I15V_K20I_K43T_H69Y_I72L.fasta	23	1m53.869s	60	53.869	113.869	1 min 54 sec	4.95083
117025_V11I_T12P_I13V_I15V_K20I_K43T_H69Y_I72M.fasta	23	1m56.910s	60	56.910	116.91	1 min 57 sec	5.08304
117025_V11I_T12P_I13V_I15V_K20R_K43K_H69H_I72I.fasta	20	1m41.892s	60	41.892	101.892	1 min 42 sec	5.0946
117025_V11I_T12P_I13V_I15V_K20R_K43K_H69H_I72L.fasta	21	1m48.886s	60	48.886	108.886	1 min 49 sec	5.18505
117025_V11I_T12P_I13V_I15V_K20R_K43K_H69H_I72M.fasta	21	1m48.747s	60	48.747	108.747	1 min 49 sec	5.17843
117025_V11I_T12P_I13V_I15V_K20R_K43K_H69Y_I72I.fasta	21	1m48.922s	60	48.922	108.922	1 min 49 sec	5.18676
117025_V11I_T12P_I13V_I15V_K20R_K43K_H69Y_I72L.fasta	22	1m53.023s	60	53.023	113.023	1 min 53 sec	5.13741
117025_V11I_T12P_I13V_I15V_K20R_K43K_H69Y_I72M.fasta	22	1m52.099s	60	52.099	112.099	1 min 52 sec	5.09541
117025_V11I_T12P_I13V_I15V_K20R_K43T_H69H_I72I.fasta	21	1m48.384s	60	48.384	108.384	1 min 48 sec	5.16114
117025_V11I_T12P_I13V_I15V_K20R_K43T_H69H_I72L.fasta	22	1m52.978s	60	52.978	112.978	1 min 53 sec	5.13536
117025_V11I_T12P_I13V_I15V_K20R_K43T_H69H_I72M.fasta	22	1m51.581s	60	51.581	111.581	1 min 52 sec	5.07186
117025_V11I_T12P_I13V_I15V_K20R_K43T_H69Y_I72I.fasta	22	1m50.246s	60	50.246	110.246	1 min 50 sec	5.01118
117025_V11I_T12P_I13V_I15V_K20R_K43T_H69Y_I72L.fasta	23	1m56.559s	60	56.559	116.559	1 min 57 sec	5.06778
117025_V11I_T12P_I13V_I15V_K20R_K43T_H69Y_I72M.fasta	23	1m53.283s	60	53.283	113.283	1 min 53 sec	4.92535
117025_V11I_T12P_I13V_I15V_K20V_K43K_H69H_I72I.fasta	20	1m43.971s	60	43.971	103.971	1 min 44 sec	5.19855
117025_V11I_T12P_I13V_I15V_K20V_K43K_H69H_I72L.fasta	21	1m46.316s	60	46.316	106.316	1 min 46 sec	5.06267
117025_V11I_T12P_I13V_I15V_K20V_K43K_H69H_I72M.fasta	21	1m47.610s	60	47.610	107.61	1 min 48 sec	5.12429
117025_V11I_T12P_I13V_I15V_K20V_K43K_H69Y_I72I.fasta	21	1m46.987s	60	46.987	106.987	1 min 47 sec	5.09462
117025_V11I_T12P_I13V_I15V_K20V_K43K_H69Y_I72L.fasta	22	1m51.020s	60	51.020	111.02	1 min 51 sec	5.04636
117025_V11I_T12P_I13V_I15V_K20V_K43K_H69Y_I72M.fasta	22	1m53.825s	60	53.825	113.825	1 min 54 sec	5.17386
117025_V11I_T12P_I13V_I15V_K20V_K43T_H69H_I72I.fasta	21	1m48.551s	60	48.551	108.551	1 min 49 sec	5.1691
117025_V11I_T12P_I13V_I15V_K20V_K43T_H69H_I72L.fasta	22	1m49.306s	60	49.306	109.306	1 min 49 sec	4.96845
117025_V11I_T12P_I13V_I15V_K20V_K43T_H69H_I72M.fasta	22	1m51.354s	60	51.354	111.354	1 min 51 sec	5.06155
117025_V11I_T12P_I13V_I15V_K20V_K43T_H69Y_I72I.fasta	22	1m52.994s	60	52.994	112.994	1 min 53 sec	5.13609
117025_V11I_T12P_I13V_I15V_K20V_K43T_H69Y_I72L.fasta	23	1m54.515s	60	54.515	114.515	1 min 55 sec	4.97891
117025_V11I_T12P_I13V_I15V_K20V_K43T_H69Y_I72M.fasta	23	1m54.175s	60	54.175	114.175	1 min 54 sec	4.96413
117025_V11I_T12T_I13I_I15I_K20G_K43K_H69H_I72I.fasta	17	1m34.070s	60	34.070	94.07	1 min 34 sec	5.53353
117025_V11I_T12T_I13I_I15I_K20G_K43K_H69H_I72L.fasta	18	1m35.770s	60	35.770	95.77	1 min 36 sec	5.32056
117025_V11I_T12T_I13I_I15I_K20G_K43K_H69H_I72M.fasta	18	1m37.718s	60	37.718	97.718	1 min 38 sec	5.42878
117025_V11I_T12T_I13I_I15I_K20G_K43K_H69Y_I72I.fasta	18	1m36.389s	60	36.389	96.389	1 min 36 sec	5.35494
117025_V11I_T12T_I13I_I15I_K20G_K43K_H69Y_I72L.fasta	19	1m39.580s	60	39.580	99.58	1 min 40 sec	5.24105
117025_V11I_T12T_I13I_I15I_K20G_K43K_H69Y_I72M.fasta	19	1m40.599s	60	40.599	100.599	1 min 41 sec	5.29468
117025_V11I_T12T_I13I_I15I_K20G_K43T_H69H_I72I.fasta	18	1m38.767s	60	38.767	98.767	1 min 39 sec	5.48706
117025_V11I_T12T_I13I_I15I_K20G_K43T_H69H_I72L.fasta	19	1m41.204s	60	41.204	101.204	1 min 41 sec	5.32653
117025_V11I_T12T_I13I_I15I_K20G_K43T_H69H_I72M.fasta	19	1m40.959s	60	40.959	100.959	1 min 41 sec	5.31363
117025_V11I_T12T_I13I_I15I_K20G_K43T_H69Y_I72I.fasta	19	1m39.782s	60	39.782	99.782	1 min 40 sec	5.25168
117025_V11I_T12T_I13I_I15I_K20G_K43T_H69Y_I72L.fasta	20	1m42.092s	60	42.092	102.092	1 min 42 sec	5.1046
117025_V11I_T12T_I13I_I15I_K20G_K43T_H69Y_I72M.fasta	20	1m43.886s	60	43.886	103.886	1 min 44 sec	5.1943
117025_V11I_T12T_I13I_I15I_K20I_K43K_H69H_I72I.fasta	17	1m32.815s	60	32.815	92.815	1 min 33 sec	5.45971
117025_V11I_T12T_I13I_I15I_K20I_K43K_H69H_I72L.fasta	18	1m37.578s	60	37.578	97.578	1 min 38 sec	5.421
117025_V11I_T12T_I13I_I15I_K20I_K43K_H69H_I72M.fasta	18	1m36.366s	60	36.366	96.366	1 min 36 sec	5.35367
117025_V11I_T12T_I13I_I15I_K20I_K43K_H69Y_I72I.fasta	18	1m35.104s	60	35.104	95.104	1 min 35 sec	5.28356
117025_V11I_T12T_I13I_I15I_K20I_K43K_H69Y_I72L.fasta	19	1m41.049s	60	41.049	101.049	1 min 41 sec	5.31837
117025_V11I_T12T_I13I_I15I_K20I_K43K_H69Y_I72M.fasta	19	1m41.121s	60	41.121	101.121	1 min 41 sec	5.32216
117025_V11I_T12T_I13I_I15I_K20I_K43T_H69H_I72I.fasta	18	1m35.476s	60	35.476	95.476	1 min 35 sec	5.30422
117025_V11I_T12T_I13I_I15I_K20I_K43T_H69H_I72L.fasta	19	1m41.446s	60	41.446	101.446	1 min 41 sec	5.33926
117025_V11I_T12T_I13I_I15I_K20I_K43T_H69H_I72M.fasta	19	1m41.213s	60	41.213	101.213	1 min 41 sec	5.327
117025_V11I_T12T_I13I_I15I_K20I_K43T_H69Y_I72I.fasta	19	1m40.835s	60	40.835	100.835	1 min 41 sec	5.30711
117025_V11I_T12T_I13I_I15I_K20I_K43T_H69Y_I72L.fasta	20	1m46.756s	60	46.756	106.756	1 min 47 sec	5.3378
117025_V11I_T12T_I13I_I15I_K20I_K43T_H69Y_I72M.fasta	20	1m44.468s	60	44.468	104.468	1 min 44 sec	5.2234
117025_V11I_T12T_I13I_I15I_K20R_K43K_H69H_I72I.fasta	17	1m33.914s	60	33.914	93.914	1 min 34 sec	5.52435
117025_V11I_T12T_I13I_I15I_K20R_K43K_H69H_I72L.fasta	18	1m36.963s	60	36.963	96.963	1 min 37 sec	5.38683
117025_V11I_T12T_I13I_I15I_K20R_K43K_H69H_I72M.fasta	18	1m38.347s	60	38.347	98.347	1 min 38 sec	5.46372
117025_V11I_T12T_I13I_I15I_K20R_K43K_H69Y_I72I.fasta	18	1m34.575s	60	34.575	94.575	1 min 35 sec	5.25417
117025_V11I_T12T_I13I_I15I_K20R_K43K_H69Y_I72L.fasta	19	1m39.693s	60	39.693	99.693	1 min 40 sec	5.247
117025_V11I_T12T_I13I_I15I_K20R_K43K_H69Y_I72M.fasta	19	1m39.231s	60	39.231	99.231	1 min 39 sec	5.22268
117025_V11I_T12T_I13I_I15I_K20R_K43T_H69H_I72I.fasta	18	1m35.799s	60	35.799	95.799	1 min 36 sec	5.32217
117025_V11I_T12T_I13I_I15I_K20R_K43T_H69H_I72L.fasta	19	1m39.719s	60	39.719	99.719	1 min 40 sec	5.24837
117025_V11I_T12T_I13I_I15I_K20R_K43T_H69H_I72M.fasta	19	1m40.310s	60	40.310	100.31	1 min 40 sec	5.27947
117025_V11I_T12T_I13I_I15I_K20R_K43T_H69Y_I72I.fasta	19	1m42.060s	60	42.060	102.06	1 min 42 sec	5.37158
117025_V11I_T12T_I13I_I15I_K20R_K43T_H69Y_I72L.fasta	20	1m43.838s	60	43.838	103.838	1 min 44 sec	5.1919
117025_V11I_T12T_I13I_I15I_K20R_K43T_H69Y_I72M.fasta	20	1m44.746s	60	44.746	104.746	1 min 45 sec	5.2373
117025_V11I_T12T_I13I_I15I_K20V_K43K_H69H_I72I.fasta	17	1m32.221s	60	32.221	92.221	1 min 32 sec	5.42476
117025_V11I_T12T_I13I_I15I_K20V_K43K_H69H_I72L.fasta	18	1m36.902s	60	36.902	96.902	1 min 37 sec	5.38344
117025_V11I_T12T_I13I_I15I_K20V_K43K_H69H_I72M.fasta	18	1m37.798s	60	37.798	97.798	1 min 38 sec	5.43322
117025_V11I_T12T_I13I_I15I_K20V_K43K_H69Y_I72I.fasta	18	1m37.985s	60	37.985	97.985	1 min 38 sec	5.44361
117025_V11I_T12T_I13I_I15I_K20V_K43K_H69Y_I72L.fasta	19	1m40.789s	60	40.789	100.789	1 min 41 sec	5.30468
117025_V11I_T12T_I13I_I15I_K20V_K43K_H69Y_I72M.fasta	19	1m40.127s	60	40.127	100.127	1 min 40 sec	5.26984
117025_V11I_T12T_I13I_I15I_K20V_K43T_H69H_I72I.fasta	18	1m36.392s	60	36.392	96.392	1 min 36 sec	5.35511
117025_V11I_T12T_I13I_I15I_K20V_K43T_H69H_I72L.fasta	19	1m40.320s	60	40.320	100.32	1 min 40 sec	5.28
117025_V11I_T12T_I13I_I15I_K20V_K43T_H69H_I72M.fasta	19	1m41.970s	60	41.970	101.97	1 min 42 sec	5.36684
117025_V11I_T12T_I13I_I15I_K20V_K43T_H69Y_I72I.fasta	19	1m41.512s	60	41.512	101.512	1 min 42 sec	5.34274
117025_V11I_T12T_I13I_I15I_K20V_K43T_H69Y_I72L.fasta	20	1m44.749s	60	44.749	104.749	1 min 45 sec	5.23745
117025_V11I_T12T_I13I_I15I_K20V_K43T_H69Y_I72M.fasta	20	1m46.164s	60	46.164	106.164	1 min 46 sec	5.3082
117025_V11I_T12T_I13I_I15V_K20G_K43K_H69H_I72I.fasta	18	1m35.698s	60	35.698	95.698	1 min 36 sec	5.31656
117025_V11I_T12T_I13I_I15V_K20G_K43K_H69H_I72L.fasta	19	1m40.041s	60	40.041	100.041	1 min 40 sec	5.26532
117025_V11I_T12T_I13I_I15V_K20G_K43K_H69H_I72M.fasta	19	1m40.315s	60	40.315	100.315	1 min 40 sec	5.27974
117025_V11I_T12T_I13I_I15V_K20G_K43K_H69Y_I72I.fasta	19	1m39.283s	60	39.283	99.283	1 min 39 sec	5.22542
117025_V11I_T12T_I13I_I15V_K20G_K43K_H69Y_I72L.fasta	20	1m42.413s	60	42.413	102.413	1 min 42 sec	5.12065
117025_V11I_T12T_I13I_I15V_K20G_K43K_H69Y_I72M.fasta	20	1m44.468s	60	44.468	104.468	1 min 44 sec	5.2234
117025_V11I_T12T_I13I_I15V_K20G_K43T_H69H_I72I.fasta	19	1m39.837s	60	39.837	99.837	1 min 40 sec	5.25458
117025_V11I_T12T_I13I_I15V_K20G_K43T_H69H_I72L.fasta	20	1m41.821s	60	41.821	101.821	1 min 42 sec	5.09105
117025_V11I_T12T_I13I_I15V_K20G_K43T_H69H_I72M.fasta	20	1m45.083s	60	45.083	105.083	1 min 45 sec	5.25415
117025_V11I_T12T_I13I_I15V_K20G_K43T_H69Y_I72I.fasta	20	1m44.113s	60	44.113	104.113	1 min 44 sec	5.20565
117025_V11I_T12T_I13I_I15V_K20G_K43T_H69Y_I72L.fasta	21	1m46.699s	60	46.699	106.699	1 min 47 sec	5.0809
117025_V11I_T12T_I13I_I15V_K20G_K43T_H69Y_I72M.fasta	21	1m48.348s	60	48.348	108.348	1 min 48 sec	5.15943
117025_V11I_T12T_I13I_I15V_K20I_K43K_H69H_I72I.fasta	18	1m37.199s	60	37.199	97.199	1 min 37 sec	5.39994
117025_V11I_T12T_I13I_I15V_K20I_K43K_H69H_I72L.fasta	19	1m41.556s	60	41.556	101.556	1 min 42 sec	5.34505
117025_V11I_T12T_I13I_I15V_K20I_K43K_H69H_I72M.fasta	19	1m39.662s	60	39.662	99.662	1 min 40 sec	5.24537
117025_V11I_T12T_I13I_I15V_K20I_K43K_H69Y_I72I.fasta	19	1m41.002s	60	41.002	101.002	1 min 41 sec	5.31589
117025_V11I_T12T_I13I_I15V_K20I_K43K_H69Y_I72L.fasta	20	1m45.892s	60	45.892	105.892	1 min 46 sec	5.2946
117025_V11I_T12T_I13I_I15V_K20I_K43K_H69Y_I72M.fasta	20	1m43.871s	60	43.871	103.871	1 min 44 sec	5.19355
117025_V11I_T12T_I13I_I15V_K20I_K43T_H69H_I72I.fasta	19	1m39.499s	60	39.499	99.499	1 min 39 sec	5.23679
117025_V11I_T12T_I13I_I15V_K20I_K43T_H69H_I72L.fasta	20	1m43.882s	60	43.882	103.882	1 min 44 sec	5.1941
117025_V11I_T12T_I13I_I15V_K20I_K43T_H69H_I72M.fasta	20	1m42.255s	60	42.255	102.255	1 min 42 sec	5.11275
117025_V11I_T12T_I13I_I15V_K20I_K43T_H69Y_I72I.fasta	20	1m44.765s	60	44.765	104.765	1 min 45 sec	5.23825
117025_V11I_T12T_I13I_I15V_K20I_K43T_H69Y_I72L.fasta	21	1m49.976s	60	49.976	109.976	1 min 50 sec	5.23695
117025_V11I_T12T_I13I_I15V_K20I_K43T_H69Y_I72M.fasta	21	1m48.526s	60	48.526	108.526	1 min 49 sec	5.1679
117025_V11I_T12T_I13I_I15V_K20R_K43K_H69H_I72I.fasta	18	1m38.138s	60	38.138	98.138	1 min 38 sec	5.45211
117025_V11I_T12T_I13I_I15V_K20R_K43K_H69H_I72L.fasta	19	1m42.144s	60	42.144	102.144	1 min 42 sec	5.376
117025_V11I_T12T_I13I_I15V_K20R_K43K_H69H_I72M.fasta	19	1m37.825s	60	37.825	97.825	1 min 38 sec	5.14868
117025_V11I_T12T_I13I_I15V_K20R_K43K_H69Y_I72I.fasta	19	1m43.336s	60	43.336	103.336	1 min 43 sec	5.43874
117025_V11I_T12T_I13I_I15V_K20R_K43K_H69Y_I72L.fasta	20	1m45.884s	60	45.884	105.884	1 min 46 sec	5.2942
117025_V11I_T12T_I13I_I15V_K20R_K43K_H69Y_I72M.fasta	20	1m45.887s	60	45.887	105.887	1 min 46 sec	5.29435
117025_V11I_T12T_I13I_I15V_K20R_K43T_H69H_I72I.fasta	19	1m41.370s	60	41.370	101.37	1 min 41 sec	5.33526
117025_V11I_T12T_I13I_I15V_K20R_K43T_H69H_I72L.fasta	20	1m44.079s	60	44.079	104.079	1 min 44 sec	5.20395
117025_V11I_T12T_I13I_I15V_K20R_K43T_H69H_I72M.fasta	20	1m45.024s	60	45.024	105.024	1 min 45 sec	5.2512
117025_V11I_T12T_I13I_I15V_K20R_K43T_H69Y_I72I.fasta	20	1m45.247s	60	45.247	105.247	1 min 45 sec	5.26235
117025_V11I_T12T_I13I_I15V_K20R_K43T_H69Y_I72L.fasta	21	1m48.780s	60	48.780	108.78	1 min 49 sec	5.18
117025_V11I_T12T_I13I_I15V_K20R_K43T_H69Y_I72M.fasta	21	1m49.169s	60	49.169	109.169	1 min 49 sec	5.19852
117025_V11I_T12T_I13I_I15V_K20V_K43K_H69H_I72I.fasta	18	1m35.017s	60	35.017	95.017	1 min 35 sec	5.27872
117025_V11I_T12T_I13I_I15V_K20V_K43K_H69H_I72L.fasta	19	1m41.776s	60	41.776	101.776	1 min 42 sec	5.35663
117025_V11I_T12T_I13I_I15V_K20V_K43K_H69H_I72M.fasta	19	1m38.059s	60	38.059	98.059	1 min 38 sec	5.161
117025_V11I_T12T_I13I_I15V_K20V_K43K_H69Y_I72I.fasta	19	1m39.482s	60	39.482	99.482	1 min 39 sec	5.23589
117025_V11I_T12T_I13I_I15V_K20V_K43K_H69Y_I72L.fasta	20	1m43.633s	60	43.633	103.633	1 min 44 sec	5.18165
117025_V11I_T12T_I13I_I15V_K20V_K43K_H69Y_I72M.fasta	20	1m45.160s	60	45.160	105.16	1 min 45 sec	5.258
117025_V11I_T12T_I13I_I15V_K20V_K43T_H69H_I72I.fasta	19	1m40.181s	60	40.181	100.181	1 min 40 sec	5.27268
117025_V11I_T12T_I13I_I15V_K20V_K43T_H69H_I72L.fasta	20	1m43.209s	60	43.209	103.209	1 min 43 sec	5.16045
117025_V11I_T12T_I13I_I15V_K20V_K43T_H69H_I72M.fasta	20	1m42.484s	60	42.484	102.484	1 min 42 sec	5.1242
117025_V11I_T12T_I13I_I15V_K20V_K43T_H69Y_I72I.fasta	20	1m44.464s	60	44.464	104.464	1 min 44 sec	5.2232
117025_V11I_T12T_I13I_I15V_K20V_K43T_H69Y_I72L.fasta	21	1m47.519s	60	47.519	107.519	1 min 48 sec	5.11995
117025_V11I_T12T_I13I_I15V_K20V_K43T_H69Y_I72M.fasta	21	1m46.875s	60	46.875	106.875	1 min 47 sec	5.08929
117025_V11I_T12T_I13V_I15I_K20G_K43K_H69H_I72I.fasta	18	1m37.536s	60	37.536	97.536	1 min 38 sec	5.41867
117025_V11I_T12T_I13V_I15I_K20G_K43K_H69H_I72L.fasta	19	1m41.160s	60	41.160	101.16	1 min 41 sec	5.32421
117025_V11I_T12T_I13V_I15I_K20G_K43K_H69H_I72M.fasta	19	1m37.750s	60	37.750	97.75	1 min 38 sec	5.14474
117025_V11I_T12T_I13V_I15I_K20G_K43K_H69Y_I72I.fasta	19	1m39.570s	60	39.570	99.57	1 min 40 sec	5.24053
117025_V11I_T12T_I13V_I15I_K20G_K43K_H69Y_I72L.fasta	20	1m45.201s	60	45.201	105.201	1 min 45 sec	5.26005
117025_V11I_T12T_I13V_I15I_K20G_K43K_H69Y_I72M.fasta	20	1m42.992s	60	42.992	102.992	1 min 43 sec	5.1496
117025_V11I_T12T_I13V_I15I_K20G_K43T_H69H_I72I.fasta	19	1m39.046s	60	39.046	99.046	1 min 39 sec	5.21295
117025_V11I_T12T_I13V_I15I_K20G_K43T_H69H_I72L.fasta	20	1m44.564s	60	44.564	104.564	1 min 45 sec	5.2282
117025_V11I_T12T_I13V_I15I_K20G_K43T_H69H_I72M.fasta	20	1m43.586s	60	43.586	103.586	1 min 44 sec	5.1793
117025_V11I_T12T_I13V_I15I_K20G_K43T_H69Y_I72I.fasta	20	1m45.906s	60	45.906	105.906	1 min 46 sec	5.2953
117025_V11I_T12T_I13V_I15I_K20G_K43T_H69Y_I72L.fasta	21	1m47.760s	60	47.760	107.76	1 min 48 sec	5.13143
117025_V11I_T12T_I13V_I15I_K20G_K43T_H69Y_I72M.fasta	21	1m47.213s	60	47.213	107.213	1 min 47 sec	5.10538
117025_V11I_T12T_I13V_I15I_K20I_K43K_H69H_I72I.fasta	18	1m35.284s	60	35.284	95.284	1 min 35 sec	5.29356
117025_V11I_T12T_I13V_I15I_K20I_K43K_H69H_I72L.fasta	19	1m41.422s	60	41.422	101.422	1 min 41 sec	5.338
117025_V11I_T12T_I13V_I15I_K20I_K43K_H69H_I72M.fasta	19	1m39.941s	60	39.941	99.941	1 min 40 sec	5.26005
117025_V11I_T12T_I13V_I15I_K20I_K43K_H69Y_I72I.fasta	19	1m39.866s	60	39.866	99.866	1 min 40 sec	5.25611
117025_V11I_T12T_I13V_I15I_K20I_K43K_H69Y_I72L.fasta	20	1m45.841s	60	45.841	105.841	1 min 46 sec	5.29205
117025_V11I_T12T_I13V_I15I_K20I_K43K_H69Y_I72M.fasta	20	1m47.152s	60	47.152	107.152	1 min 47 sec	5.3576
117025_V11I_T12T_I13V_I15I_K20I_K43T_H69H_I72I.fasta	19	1m40.915s	60	40.915	100.915	1 min 41 sec	5.31132
117025_V11I_T12T_I13V_I15I_K20I_K43T_H69H_I72L.fasta	20	1m44.577s	60	44.577	104.577	1 min 45 sec	5.22885
117025_V11I_T12T_I13V_I15I_K20I_K43T_H69H_I72M.fasta	20	1m42.588s	60	42.588	102.588	1 min 43 sec	5.1294
117025_V11I_T12T_I13V_I15I_K20I_K43T_H69Y_I72I.fasta	20	1m44.933s	60	44.933	104.933	1 min 45 sec	5.24665
117025_V11I_T12T_I13V_I15I_K20I_K43T_H69Y_I72L.fasta	21	1m49.208s	60	49.208	109.208	1 min 49 sec	5.20038
117025_V11I_T12T_I13V_I15I_K20I_K43T_H69Y_I72M.fasta	21	1m45.882s	60	45.882	105.882	1 min 46 sec	5.042
117025_V11I_T12T_I13V_I15I_K20R_K43K_H69H_I72I.fasta	18	1m36.721s	60	36.721	96.721	1 min 37 sec	5.37339
117025_V11I_T12T_I13V_I15I_K20R_K43K_H69H_I72L.fasta	19	1m40.628s	60	40.628	100.628	1 min 41 sec	5.29621
117025_V11I_T12T_I13V_I15I_K20R_K43K_H69H_I72M.fasta	19	1m40.693s	60	40.693	100.693	1 min 41 sec	5.29963
117025_V11I_T12T_I13V_I15I_K20R_K43K_H69Y_I72I.fasta	19	1m44.118s	60	44.118	104.118	1 min 44 sec	5.47989
117025_V11I_T12T_I13V_I15I_K20R_K43K_H69Y_I72L.fasta	20	1m43.342s	60	43.342	103.342	1 min 43 sec	5.1671
117025_V11I_T12T_I13V_I15I_K20R_K43K_H69Y_I72M.fasta	20	1m46.200s	60	46.200	106.2	1 min 46 sec	5.31
117025_V11I_T12T_I13V_I15I_K20R_K43T_H69H_I72I.fasta	19	1m40.577s	60	40.577	100.577	1 min 41 sec	5.29353
117025_V11I_T12T_I13V_I15I_K20R_K43T_H69H_I72L.fasta	20	1m43.664s	60	43.664	103.664	1 min 44 sec	5.1832
117025_V11I_T12T_I13V_I15I_K20R_K43T_H69H_I72M.fasta	20	1m44.523s	60	44.523	104.523	1 min 45 sec	5.22615
117025_V11I_T12T_I13V_I15I_K20R_K43T_H69Y_I72I.fasta	20	1m47.314s	60	47.314	107.314	1 min 47 sec	5.3657
117025_V11I_T12T_I13V_I15I_K20R_K43T_H69Y_I72L.fasta	21	1m49.644s	60	49.644	109.644	1 min 50 sec	5.22114
117025_V11I_T12T_I13V_I15I_K20R_K43T_H69Y_I72M.fasta	21	1m51.679s	60	51.679	111.679	1 min 52 sec	5.31805
117025_V11I_T12T_I13V_I15I_K20V_K43K_H69H_I72I.fasta	18	1m36.015s	60	36.015	96.015	1 min 36 sec	5.33417
117025_V11I_T12T_I13V_I15I_K20V_K43K_H69H_I72L.fasta	19	1m40.852s	60	40.852	100.852	1 min 41 sec	5.308
117025_V11I_T12T_I13V_I15I_K20V_K43K_H69H_I72M.fasta	19	1m39.846s	60	39.846	99.846	1 min 40 sec	5.25505
117025_V11I_T12T_I13V_I15I_K20V_K43K_H69Y_I72I.fasta	19	1m40.781s	60	40.781	100.781	1 min 41 sec	5.30426
117025_V11I_T12T_I13V_I15I_K20V_K43K_H69Y_I72L.fasta	20	1m44.933s	60	44.933	104.933	1 min 45 sec	5.24665
117025_V11I_T12T_I13V_I15I_K20V_K43K_H69Y_I72M.fasta	20	1m45.085s	60	45.085	105.085	1 min 45 sec	5.25425
117025_V11I_T12T_I13V_I15I_K20V_K43T_H69H_I72I.fasta	19	1m41.286s	60	41.286	101.286	1 min 41 sec	5.33084
117025_V11I_T12T_I13V_I15I_K20V_K43T_H69H_I72L.fasta	20	1m43.261s	60	43.261	103.261	1 min 43 sec	5.16305
117025_V11I_T12T_I13V_I15I_K20V_K43T_H69H_I72M.fasta	20	1m44.083s	60	44.083	104.083	1 min 44 sec	5.20415
117025_V11I_T12T_I13V_I15I_K20V_K43T_H69Y_I72I.fasta	20	1m45.216s	60	45.216	105.216	1 min 45 sec	5.2608
117025_V11I_T12T_I13V_I15I_K20V_K43T_H69Y_I72L.fasta	21	1m49.542s	60	49.542	109.542	1 min 50 sec	5.21629
117025_V11I_T12T_I13V_I15I_K20V_K43T_H69Y_I72M.fasta	21	1m46.666s	60	46.666	106.666	1 min 47 sec	5.07933
117025_V11I_T12T_I13V_I15V_K20G_K43K_H69H_I72I.fasta	19	1m40.446s	60	40.446	100.446	1 min 40 sec	5.28663
117025_V11I_T12T_I13V_I15V_K20G_K43K_H69H_I72L.fasta	20	1m42.502s	60	42.502	102.502	1 min 43 sec	5.1251
117025_V11I_T12T_I13V_I15V_K20G_K43K_H69H_I72M.fasta	20	1m44.367s	60	44.367	104.367	1 min 44 sec	5.21835
117025_V11I_T12T_I13V_I15V_K20G_K43K_H69Y_I72I.fasta	20	1m43.934s	60	43.934	103.934	1 min 44 sec	5.1967
117025_V11I_T12T_I13V_I15V_K20G_K43K_H69Y_I72L.fasta	21	1m49.340s	60	49.340	109.34	1 min 49 sec	5.20667
117025_V11I_T12T_I13V_I15V_K20G_K43K_H69Y_I72M.fasta	21	1m48.229s	60	48.229	108.229	1 min 48 sec	5.15376
117025_V11I_T12T_I13V_I15V_K20G_K43T_H69H_I72I.fasta	20	1m43.206s	60	43.206	103.206	1 min 43 sec	5.1603
117025_V11I_T12T_I13V_I15V_K20G_K43T_H69H_I72L.fasta	21	1m47.511s	60	47.511	107.511	1 min 48 sec	5.11957
117025_V11I_T12T_I13V_I15V_K20G_K43T_H69H_I72M.fasta	21	1m48.092s	60	48.092	108.092	1 min 48 sec	5.14724
117025_V11I_T12T_I13V_I15V_K20G_K43T_H69Y_I72I.fasta	21	1m49.417s	60	49.417	109.417	1 min 49 sec	5.21033
117025_V11I_T12T_I13V_I15V_K20G_K43T_H69Y_I72L.fasta	22	1m52.221s	60	52.221	112.221	1 min 52 sec	5.10095
117025_V11I_T12T_I13V_I15V_K20G_K43T_H69Y_I72M.fasta	22	1m51.324s	60	51.324	111.324	1 min 51 sec	5.06018
117025_V11I_T12T_I13V_I15V_K20I_K43K_H69H_I72I.fasta	19	1m42.411s	60	42.411	102.411	1 min 42 sec	5.39005
117025_V11I_T12T_I13V_I15V_K20I_K43K_H69H_I72L.fasta	20	1m43.678s	60	43.678	103.678	1 min 44 sec	5.1839
117025_V11I_T12T_I13V_I15V_K20I_K43K_H69H_I72M.fasta	20	1m43.758s	60	43.758	103.758	1 min 44 sec	5.1879
117025_V11I_T12T_I13V_I15V_K20I_K43K_H69Y_I72I.fasta	20	1m43.676s	60	43.676	103.676	1 min 44 sec	5.1838
117025_V11I_T12T_I13V_I15V_K20I_K43K_H69Y_I72L.fasta	21	1m47.385s	60	47.385	107.385	1 min 47 sec	5.11357
117025_V11I_T12T_I13V_I15V_K20I_K43K_H69Y_I72M.fasta	21	1m49.219s	60	49.219	109.219	1 min 49 sec	5.2009
117025_V11I_T12T_I13V_I15V_K20I_K43T_H69H_I72I.fasta	20	1m45.445s	60	45.445	105.445	1 min 45 sec	5.27225
117025_V11I_T12T_I13V_I15V_K20I_K43T_H69H_I72L.fasta	21	1m48.654s	60	48.654	108.654	1 min 49 sec	5.174
117025_V11I_T12T_I13V_I15V_K20I_K43T_H69H_I72M.fasta	21	1m47.970s	60	47.970	107.97	1 min 48 sec	5.14143
117025_V11I_T12T_I13V_I15V_K20I_K43T_H69Y_I72I.fasta	21	1m47.392s	60	47.392	107.392	1 min 47 sec	5.1139
117025_V11I_T12T_I13V_I15V_K20I_K43T_H69Y_I72L.fasta	22	1m53.544s	60	53.544	113.544	1 min 54 sec	5.16109
117025_V11I_T12T_I13V_I15V_K20I_K43T_H69Y_I72M.fasta	22	1m53.177s	60	53.177	113.177	1 min 53 sec	5.14441
117025_V11I_T12T_I13V_I15V_K20R_K43K_H69H_I72I.fasta	19	1m40.080s	60	40.080	100.08	1 min 40 sec	5.26737
117025_V11I_T12T_I13V_I15V_K20R_K43K_H69H_I72L.fasta	20	1m44.141s	60	44.141	104.141	1 min 44 sec	5.20705
117025_V11I_T12T_I13V_I15V_K20R_K43K_H69H_I72M.fasta	20	1m46.641s	60	46.641	106.641	1 min 47 sec	5.33205
117025_V11I_T12T_I13V_I15V_K20R_K43K_H69Y_I72I.fasta	20	1m46.100s	60	46.100	106.1	1 min 46 sec	5.305
117025_V11I_T12T_I13V_I15V_K20R_K43K_H69Y_I72L.fasta	21	1m49.162s	60	49.162	109.162	1 min 49 sec	5.19819
117025_V11I_T12T_I13V_I15V_K20R_K43K_H69Y_I72M.fasta	21	1m48.663s	60	48.663	108.663	1 min 49 sec	5.17443
117025_V11I_T12T_I13V_I15V_K20R_K43T_H69H_I72I.fasta	20	1m44.642s	60	44.642	104.642	1 min 45 sec	5.2321
117025_V11I_T12T_I13V_I15V_K20R_K43T_H69H_I72L.fasta	21	1m48.996s	60	48.996	108.996	1 min 49 sec	5.19029
117025_V11I_T12T_I13V_I15V_K20R_K43T_H69H_I72M.fasta	21	1m47.564s	60	47.564	107.564	1 min 48 sec	5.1221
117025_V11I_T12T_I13V_I15V_K20R_K43T_H69Y_I72I.fasta	21	1m47.891s	60	47.891	107.891	1 min 48 sec	5.13767
117025_V11I_T12T_I13V_I15V_K20R_K43T_H69Y_I72L.fasta	22	1m50.237s	60	50.237	110.237	1 min 50 sec	5.01077
117025_V11I_T12T_I13V_I15V_K20R_K43T_H69Y_I72M.fasta	22	1m53.483s	60	53.483	113.483	1 min 53 sec	5.15832
117025_V11I_T12T_I13V_I15V_K20V_K43K_H69H_I72I.fasta	19	1m40.092s	60	40.092	100.092	1 min 40 sec	5.268
117025_V11I_T12T_I13V_I15V_K20V_K43K_H69H_I72L.fasta	20	1m42.558s	60	42.558	102.558	1 min 43 sec	5.1279
117025_V11I_T12T_I13V_I15V_K20V_K43K_H69H_I72M.fasta	20	1m44.797s	60	44.797	104.797	1 min 45 sec	5.23985
117025_V11I_T12T_I13V_I15V_K20V_K43K_H69Y_I72I.fasta	20	1m44.694s	60	44.694	104.694	1 min 45 sec	5.2347
117025_V11I_T12T_I13V_I15V_K20V_K43K_H69Y_I72L.fasta	21	1m49.210s	60	49.210	109.21	1 min 49 sec	5.20048
117025_V11I_T12T_I13V_I15V_K20V_K43K_H69Y_I72M.fasta	21	1m49.944s	60	49.944	109.944	1 min 50 sec	5.23543
117025_V11I_T12T_I13V_I15V_K20V_K43T_H69H_I72I.fasta	20	1m42.345s	60	42.345	102.345	1 min 42 sec	5.11725
117025_V11I_T12T_I13V_I15V_K20V_K43T_H69H_I72L.fasta	21	1m47.800s	60	47.800	107.8	1 min 48 sec	5.13333
117025_V11I_T12T_I13V_I15V_K20V_K43T_H69H_I72M.fasta	21	1m49.546s	60	49.546	109.546	1 min 50 sec	5.21648
117025_V11I_T12T_I13V_I15V_K20V_K43T_H69Y_I72I.fasta	21	1m47.662s	60	47.662	107.662	1 min 48 sec	5.12676
117025_V11I_T12T_I13V_I15V_K20V_K43T_H69Y_I72L.fasta	22	1m52.640s	60	52.640	112.64	1 min 53 sec	5.12
117025_V11I_T12T_I13V_I15V_K20V_K43T_H69Y_I72M.fasta	22	1m51.871s	60	51.871	111.871	1 min 52 sec	5.08505
117025_V11V_T12P_I13I_I15I_K20G_K43K_H69H_I72I.fasta	17	1m33.629s	60	33.629	93.629	1 min 34 sec	5.50759
117025_V11V_T12P_I13I_I15I_K20G_K43K_H69H_I72L.fasta	18	1m35.232s	60	35.232	95.232	1 min 35 sec	5.29067
117025_V11V_T12P_I13I_I15I_K20G_K43K_H69H_I72M.fasta	18	1m37.129s	60	37.129	97.129	1 min 37 sec	5.39606
117025_V11V_T12P_I13I_I15I_K20G_K43K_H69Y_I72I.fasta	18	1m36.493s	60	36.493	96.493	1 min 36 sec	5.36072
117025_V11V_T12P_I13I_I15I_K20G_K43K_H69Y_I72L.fasta	19	1m42.347s	60	42.347	102.347	1 min 42 sec	5.38668
117025_V11V_T12P_I13I_I15I_K20G_K43K_H69Y_I72M.fasta	19	1m39.659s	60	39.659	99.659	1 min 40 sec	5.24521
117025_V11V_T12P_I13I_I15I_K20G_K43T_H69H_I72I.fasta	18	1m36.799s	60	36.799	96.799	1 min 37 sec	5.37772
117025_V11V_T12P_I13I_I15I_K20G_K43T_H69H_I72L.fasta	19	1m41.598s	60	41.598	101.598	1 min 42 sec	5.34726
117025_V11V_T12P_I13I_I15I_K20G_K43T_H69H_I72M.fasta	19	1m39.449s	60	39.449	99.449	1 min 39 sec	5.23416
117025_V11V_T12P_I13I_I15I_K20G_K43T_H69Y_I72I.fasta	19	1m40.763s	60	40.763	100.763	1 min 41 sec	5.30332
117025_V11V_T12P_I13I_I15I_K20G_K43T_H69Y_I72L.fasta	20	1m44.950s	60	44.950	104.95	1 min 45 sec	5.2475
117025_V11V_T12P_I13I_I15I_K20G_K43T_H69Y_I72M.fasta	20	1m43.515s	60	43.515	103.515	1 min 44 sec	5.17575
117025_V11V_T12P_I13I_I15I_K20I_K43K_H69H_I72I.fasta	17	1m33.519s	60	33.519	93.519	1 min 34 sec	5.50112
117025_V11V_T12P_I13I_I15I_K20I_K43K_H69H_I72L.fasta	18	1m36.294s	60	36.294	96.294	1 min 36 sec	5.34967
117025_V11V_T12P_I13I_I15I_K20I_K43K_H69H_I72M.fasta	18	1m38.041s	60	38.041	98.041	1 min 38 sec	5.44672
117025_V11V_T12P_I13I_I15I_K20I_K43K_H69Y_I72I.fasta	18	1m37.072s	60	37.072	97.072	1 min 37 sec	5.39289
117025_V11V_T12P_I13I_I15I_K20I_K43K_H69Y_I72L.fasta	19	1m40.948s	60	40.948	100.948	1 min 41 sec	5.31305
117025_V11V_T12P_I13I_I15I_K20I_K43K_H69Y_I72M.fasta	19	1m41.380s	60	41.380	101.38	1 min 41 sec	5.33579
117025_V11V_T12P_I13I_I15I_K20I_K43T_H69H_I72I.fasta	18	1m36.778s	60	36.778	96.778	1 min 37 sec	5.37656
117025_V11V_T12P_I13I_I15I_K20I_K43T_H69H_I72L.fasta	19	1m40.998s	60	40.998	100.998	1 min 41 sec	5.31568
117025_V11V_T12P_I13I_I15I_K20I_K43T_H69H_I72M.fasta	19	1m40.003s	60	40.003	100.003	1 min 40 sec	5.26332
117025_V11V_T12P_I13I_I15I_K20I_K43T_H69Y_I72I.fasta	19	1m40.776s	60	40.776	100.776	1 min 41 sec	5.304
117025_V11V_T12P_I13I_I15I_K20I_K43T_H69Y_I72L.fasta	20	1m46.486s	60	46.486	106.486	1 min 46 sec	5.3243
117025_V11V_T12P_I13I_I15I_K20I_K43T_H69Y_I72M.fasta	20	1m41.668s	60	41.668	101.668	1 min 42 sec	5.0834
117025_V11V_T12P_I13I_I15I_K20R_K43K_H69H_I72I.fasta	17	1m34.715s	60	34.715	94.715	1 min 35 sec	5.57147
117025_V11V_T12P_I13I_I15I_K20R_K43K_H69H_I72L.fasta	18	1m36.590s	60	36.590	96.59	1 min 37 sec	5.36611
117025_V11V_T12P_I13I_I15I_K20R_K43K_H69H_I72M.fasta	18	1m37.474s	60	37.474	97.474	1 min 37 sec	5.41522
117025_V11V_T12P_I13I_I15I_K20R_K43K_H69Y_I72I.fasta	18	1m36.560s	60	36.560	96.56	1 min 37 sec	5.36444
117025_V11V_T12P_I13I_I15I_K20R_K43K_H69Y_I72L.fasta	19	1m40.993s	60	40.993	100.993	1 min 41 sec	5.31542
117025_V11V_T12P_I13I_I15I_K20R_K43K_H69Y_I72M.fasta	19	1m40.319s	60	40.319	100.319	1 min 40 sec	5.27995
117025_V11V_T12P_I13I_I15I_K20R_K43T_H69H_I72I.fasta	18	1m37.662s	60	37.662	97.662	1 min 38 sec	5.42567
117025_V11V_T12P_I13I_I15I_K20R_K43T_H69H_I72L.fasta	19	1m40.175s	60	40.175	100.175	1 min 40 sec	5.27237
117025_V11V_T12P_I13I_I15I_K20R_K43T_H69H_I72M.fasta	19	1m39.049s	60	39.049	99.049	1 min 39 sec	5.21311
117025_V11V_T12P_I13I_I15I_K20R_K43T_H69Y_I72I.fasta	19	1m40.506s	60	40.506	100.506	1 min 41 sec	5.28979
117025_V11V_T12P_I13I_I15I_K20R_K43T_H69Y_I72L.fasta	20	1m44.286s	60	44.286	104.286	1 min 44 sec	5.2143
117025_V11V_T12P_I13I_I15I_K20R_K43T_H69Y_I72M.fasta	20	1m46.372s	60	46.372	106.372	1 min 46 sec	5.3186
117025_V11V_T12P_I13I_I15I_K20V_K43K_H69H_I72I.fasta	17	1m32.311s	60	32.311	92.311	1 min 32 sec	5.43006
117025_V11V_T12P_I13I_I15I_K20V_K43K_H69H_I72L.fasta	18	1m36.641s	60	36.641	96.641	1 min 37 sec	5.36894
117025_V11V_T12P_I13I_I15I_K20V_K43K_H69H_I72M.fasta	18	1m36.660s	60	36.660	96.66	1 min 37 sec	5.37
117025_V11V_T12P_I13I_I15I_K20V_K43K_H69Y_I72I.fasta	18	1m36.647s	60	36.647	96.647	1 min 37 sec	5.36928
117025_V11V_T12P_I13I_I15I_K20V_K43K_H69Y_I72L.fasta	19	1m39.085s	60	39.085	99.085	1 min 39 sec	5.215
117025_V11V_T12P_I13I_I15I_K20V_K43K_H69Y_I72M.fasta	19	1m42.891s	60	42.891	102.891	1 min 43 sec	5.41532
117025_V11V_T12P_I13I_I15I_K20V_K43T_H69H_I72I.fasta	18	1m35.391s	60	35.391	95.391	1 min 35 sec	5.2995
117025_V11V_T12P_I13I_I15I_K20V_K43T_H69H_I72L.fasta	19	1m41.312s	60	41.312	101.312	1 min 41 sec	5.33221
117025_V11V_T12P_I13I_I15I_K20V_K43T_H69H_I72M.fasta	19	1m41.492s	60	41.492	101.492	1 min 41 sec	5.34168
117025_V11V_T12P_I13I_I15I_K20V_K43T_H69Y_I72I.fasta	19	1m42.108s	60	42.108	102.108	1 min 42 sec	5.37411
117025_V11V_T12P_I13I_I15I_K20V_K43T_H69Y_I72L.fasta	20	1m46.745s	60	46.745	106.745	1 min 47 sec	5.33725
117025_V11V_T12P_I13I_I15I_K20V_K43T_H69Y_I72M.fasta	20	1m41.721s	60	41.721	101.721	1 min 42 sec	5.08605
117025_V11V_T12P_I13I_I15V_K20G_K43K_H69H_I72I.fasta	18	1m34.980s	60	34.980	94.98	1 min 35 sec	5.27667
117025_V11V_T12P_I13I_I15V_K20G_K43K_H69H_I72L.fasta	19	1m39.225s	60	39.225	99.225	1 min 39 sec	5.22237
117025_V11V_T12P_I13I_I15V_K20G_K43K_H69H_I72M.fasta	19	1m39.737s	60	39.737	99.737	1 min 40 sec	5.24932
117025_V11V_T12P_I13I_I15V_K20G_K43K_H69Y_I72I.fasta	19	1m38.829s	60	38.829	98.829	1 min 39 sec	5.20153
117025_V11V_T12P_I13I_I15V_K20G_K43K_H69Y_I72L.fasta	20	1m43.925s	60	43.925	103.925	1 min 44 sec	5.19625
117025_V11V_T12P_I13I_I15V_K20G_K43K_H69Y_I72M.fasta	20	1m43.660s	60	43.660	103.66	1 min 44 sec	5.183
117025_V11V_T12P_I13I_I15V_K20G_K43T_H69H_I72I.fasta	19	1m37.568s	60	37.568	97.568	1 min 38 sec	5.13516
117025_V11V_T12P_I13I_I15V_K20G_K43T_H69H_I72L.fasta	20	1m42.147s	60	42.147	102.147	1 min 42 sec	5.10735
117025_V11V_T12P_I13I_I15V_K20G_K43T_H69H_I72M.fasta	20	1m43.407s	60	43.407	103.407	1 min 43 sec	5.17035
117025_V11V_T12P_I13I_I15V_K20G_K43T_H69Y_I72I.fasta	20	1m45.905s	60	45.905	105.905	1 min 46 sec	5.29525
117025_V11V_T12P_I13I_I15V_K20G_K43T_H69Y_I72L.fasta	21	1m47.087s	60	47.087	107.087	1 min 47 sec	5.09938
117025_V11V_T12P_I13I_I15V_K20G_K43T_H69Y_I72M.fasta	21	1m45.230s	60	45.230	105.23	1 min 45 sec	5.01095
117025_V11V_T12P_I13I_I15V_K20I_K43K_H69H_I72I.fasta	18	1m35.599s	60	35.599	95.599	1 min 36 sec	5.31106
117025_V11V_T12P_I13I_I15V_K20I_K43K_H69H_I72L.fasta	19	1m40.257s	60	40.257	100.257	1 min 40 sec	5.27668
117025_V11V_T12P_I13I_I15V_K20I_K43K_H69H_I72M.fasta	19	1m41.686s	60	41.686	101.686	1 min 42 sec	5.35189
117025_V11V_T12P_I13I_I15V_K20I_K43K_H69Y_I72I.fasta	19	1m41.548s	60	41.548	101.548	1 min 42 sec	5.34463
117025_V11V_T12P_I13I_I15V_K20I_K43K_H69Y_I72L.fasta	20	1m43.845s	60	43.845	103.845	1 min 44 sec	5.19225
117025_V11V_T12P_I13I_I15V_K20I_K43K_H69Y_I72M.fasta	20	1m45.611s	60	45.611	105.611	1 min 46 sec	5.28055
117025_V11V_T12P_I13I_I15V_K20I_K43T_H69H_I72I.fasta	19	1m38.438s	60	38.438	98.438	1 min 38 sec	5.18095
117025_V11V_T12P_I13I_I15V_K20I_K43T_H69H_I72L.fasta	20	1m43.872s	60	43.872	103.872	1 min 44 sec	5.1936
117025_V11V_T12P_I13I_I15V_K20I_K43T_H69H_I72M.fasta	20	1m43.655s	60	43.655	103.655	1 min 44 sec	5.18275
117025_V11V_T12P_I13I_I15V_K20I_K43T_H69Y_I72I.fasta	20	1m44.765s	60	44.765	104.765	1 min 45 sec	5.23825
117025_V11V_T12P_I13I_I15V_K20I_K43T_H69Y_I72L.fasta	21	1m41.370s	60	41.370	101.37	1 min 41 sec	4.82714
117025_V11V_T12P_I13I_I15V_K20I_K43T_H69Y_I72M.fasta	21	1m40.220s	60	40.220	100.22	1 min 40 sec	4.77238
117025_V11V_T12P_I13I_I15V_K20R_K43K_H69H_I72I.fasta	18	1m32.775s	60	32.775	92.775	1 min 33 sec	5.15417
117025_V11V_T12P_I13I_I15V_K20R_K43K_H69H_I72L.fasta	19	1m36.135s	60	36.135	96.135	1 min 36 sec	5.05974
117025_V11V_T12P_I13I_I15V_K20R_K43K_H69H_I72M.fasta	19	1m34.205s	60	34.205	94.205	1 min 34 sec	4.95816
117025_V11V_T12P_I13I_I15V_K20R_K43K_H69Y_I72I.fasta	19	1m35.567s	60	35.567	95.567	1 min 36 sec	5.02984
117025_V11V_T12P_I13I_I15V_K20R_K43K_H69Y_I72L.fasta	20	1m44.112s	60	44.112	104.112	1 min 44 sec	5.2056
117025_V11V_T12P_I13I_I15V_K20R_K43K_H69Y_I72M.fasta	20	1m43.817s	60	43.817	103.817	1 min 44 sec	5.19085
117025_V11V_T12P_I13I_I15V_K20R_K43T_H69H_I72I.fasta	19	1m40.739s	60	40.739	100.739	1 min 41 sec	5.30205
